# Supplementary material for: Multisensory task demands temporally extend the causal requirement for visual cortex in perception
Source: Nat Commun. 2022 May 23;13:2864. doi: 10.1038/s41467-022-30600-4 (PMC9126973; doi:10.1038/s41467-022-30600-4)
Supplement: Supplementary file 3 — Source Data [file 41467_2022_30600_MOESM3_ESM.xlsx]

## Sheet: Fig1f
MST mice				Visual Dprime (UST vs MST)
Dprime	Modality	Mouse		Dprime	Cohort	Mouse
3.09143	1	2003		1.4208	2	2028
3.29276	1	2003		0.97726	2	2028
2.05083	1	2003		1.45437	2	2028
3.28967	1	2003		1.63353	2	2029
3.22777	1	2003		1.40177	2	2029
2.89928	1	2003		1.73995	2	2029
2.21611	1	2003		1.98946	2	2034
2.42164	1	2004		1.63339	2	2034
2.74798	1	2004		1.98382	2	2034
2.6247	1	2004		0.599881	2	2035
2.43204	1	2004		0.928121	2	2035
2.79019	1	2004		1.30217	2	2035
3.12875	1	2004		1.44302	3	2003
2.16706	1	2004		2.3142	3	2003
1.89946	1	2007		1.34846	3	2003
2.53051	1	2007		2.36501	3	2003
1.8277	1	2007		2.41111	3	2003
1.44889	1	2007		2.16642	3	2003
1.44195	1	2009		1.67821	3	2003
1.76584	1	2009		1.73873	3	2004
1.24528	1	2009		1.6155	3	2004
2.29265	1	2009		0.990269	3	2004
2.19273	1	2009		1.34188	3	2004
2.13177	1	2009		1.92873	3	2004
1.33335	1	2010		1.80159	3	2004
1.38865	1	2010		0.953128	3	2004
1.83435	1	2010		3.37326	3	2007
0.931364	1	2010		3.18163	3	2007
1.56393	1	2011		2.67811	3	2007
1.14961	1	2011		1.92957	3	2007
1.7415	1	2011		1.81624	3	2009
1.70194	1	2011		2.05296	3	2009
2.24902	1	2011		1.70741	3	2009
2.26058	1	2011		1.64907	3	2009
2.41431	1	2011		1.28274	3	2009
1.39192	1	2012		1.92954	3	2009
1.63086	1	2012		1.59342	3	2010
2.08025	1	2012		1.17158	3	2010
1.517	1	2012		2.15538	3	2010
1.81899	1	2012		1.41205	3	2010
1.6961	1	2012		0.515674	3	2011
2.0856	1	2012		0.848043	3	2011
2.26382	1	2013		0.798792	3	2011
1.82508	1	2013		1.37518	3	2011
0.872627	1	2013		2.14161	3	2011
0.874226	1	2013		1.79686	3	2011
0.864181	1	2013		1.02701	3	2011
1.14609	1	2013		1.16206	3	2012
1.60205	1	2013		1.39242	3	2012
3.4878	1	2019		1.67298	3	2012
3.84178	1	2019		1.08246	3	2012
3.6799	1	2019		1.57107	3	2012
3.13099	1	2019		0.764069	3	2012
3.30966	1	2019		1.15514	3	2012
2.95623	1	2019		1.17848	3	2013
1.57155	1	2020		1.14972	3	2013
1.73748	1	2020		1.39195	3	2013
1.99423	1	2020		0.881184	3	2013
1.14987	1	2021		1.41827	3	2013
1.40035	1	2021		1.2992	3	2013
0.925449	1	2021		1.53873	3	2013
1.10376	1	2021		1.92733	3	2019
1.01213	1	2021		1.56114	3	2019
1.16634	1	2021		1.88738	3	2019
1.12902	1	2021		1.64432	3	2019
1.64551	1	2021		1.42266	3	2019
1.76478	1	2022		1.4151	3	2019
1.47456	1	2022		1.6881	3	2020
1.35287	1	2022		1.71622	3	2020
1.23801	1	2022		1.05536	3	2020
1.05128	1	2022		2.17039	3	2021
1.84123	1	2022		2.37712	3	2021
3.88379	1	2022		2.20311	3	2021
1.84985	1	2022		2.2518	3	2021
1.38473	1	2022		1.52292	3	2021
2.23218	1	2023		1.89421	3	2021
2.17564	1	2023		0.602668	3	2021
2.0206	1	2023		0.488575	3	2021
3.24216	1	2023		2.02601	3	2022
1.95981	1	2026		1.63812	3	2022
1.97037	1	2026		1.63369	3	2022
3.25457	1	2026		1.79315	3	2022
2.21566	1	2026		1.46869	3	2022
2.7519	1	2026		1.80676	3	2022
1.77331	1	2027		2.09089	3	2022
1.80648	1	2027		1.89402	3	2022
0.733317	1	2027		1.18159	3	2022
1.46217	1	2027		1.24234	3	2023
2.18405	1	2027		0.895612	3	2023
2.52899	1	2030		0.852101	3	2023
2.03812	1	2030		1.50231	3	2023
3.43884	1	2030		2.26023	3	2026
2.31829	1	2030		2.02528	3	2026
2.6089	1	2030		2.45107	3	2026
2.29916	1	2031		1.71103	3	2026
2.15558	1	2031		2.77247	3	2026
1.25765	1	2031		1.53026	3	2027
2.21332	1	2031		2.19168	3	2027
1.83334	1	2031		1.27859	3	2027
3.2469	1	2003		1.60341	3	2027
3.05444	1	2003		1.92795	3	2027
3.43433	1	2003		1.76253	3	2030
2.80541	1	2003		1.01127	3	2030
4.00724	1	2004		1.87658	3	2030
2.84658	1	2004		1.95656	3	2030
3.68951	1	2004		1.676	3	2030
2.7765	1	2004		2.31249	3	2031
1.55335	1	2007		2.02205	3	2031
2.00459	1	2007		0.702715	3	2031
2.53405	1	2007		2.01152	3	2031
2.33457	1	2007		1.19153	3	2031
3.68128	1	2019		2.59256	3	2003
4.83696	1	2019		2.06527	3	2003
3.51643	1	2019		2.1152	3	2003
3.98805	1	2019		2.40603	3	2003
1.40075	1	2020		1.51072	3	2004
1.64217	1	2020		1.47218	3	2004
2.07264	1	2020		1.79231	3	2004
1.40582	1	2020		1.50914	3	2004
1.06007	1	2021		2.46995	3	2007
1.08309	1	2021		2.58263	3	2007
0.640662	1	2021		2.76018	3	2007
1.59163	1	2022		2.79629	3	2007
1.10391	1	2022		1.7421	3	2019
1.95421	1	2022		1.71011	3	2019
1.15888	1	2022		1.80296	3	2019
2.35589	1	2023		2.0896	3	2019
2.59064	1	2023		2.04718	3	2020
2.64503	1	2026		1.8924	3	2020
2.33108	1	2026		2.1067	3	2020
2.56118	1	2026		1.93536	3	2020
1.72462	1	2027		2.56068	3	2021
1.95231	1	2027		2.21305	3	2021
3.33059	1	2030		2.32572	3	2021
2.57011	1	2030		1.70114	3	2022
2.37391	1	2030		2.05471	3	2022
1.44001	1	2031		1.93033	3	2022
2.55577	1	2031		2.44757	3	2022
3.24428	1	2031		1.79295	3	2023
1.44302	2	2003		1.60581	3	2023
2.3142	2	2003		1.76664	3	2026
1.34846	2	2003		1.75963	3	2026
2.36501	2	2003		1.8883	3	2026
2.41111	2	2003		1.13257	3	2027
2.16642	2	2003		1.19399	3	2027
1.67821	2	2003		1.5444	3	2030
1.73873	2	2004		1.46312	3	2030
1.6155	2	2004		1.57308	3	2030
0.990269	2	2004		0.984625	3	2031
1.34188	2	2004		1.41139	3	2031
1.92873	2	2004		2.00033	3	2031
1.80159	2	2004
0.953128	2	2004
3.37326	2	2007
3.18163	2	2007
2.67811	2	2007
1.92957	2	2007
1.81624	2	2009
2.05296	2	2009
1.70741	2	2009
1.64907	2	2009
1.28274	2	2009
1.92954	2	2009
1.59342	2	2010
1.17158	2	2010
2.15538	2	2010
1.41205	2	2010
0.515674	2	2011
0.848043	2	2011
0.798792	2	2011
1.37518	2	2011
2.14161	2	2011
1.79686	2	2011
1.02701	2	2011
1.16206	2	2012
1.39242	2	2012
1.67298	2	2012
1.08246	2	2012
1.57107	2	2012
0.764069	2	2012
1.15514	2	2012
1.17848	2	2013
1.14972	2	2013
1.39195	2	2013
0.881184	2	2013
1.41827	2	2013
1.2992	2	2013
1.53873	2	2013
1.92733	2	2019
1.56114	2	2019
1.88738	2	2019
1.64432	2	2019
1.42266	2	2019
1.4151	2	2019
1.6881	2	2020
1.71622	2	2020
1.05536	2	2020
2.17039	2	2021
2.37712	2	2021
2.20311	2	2021
2.2518	2	2021
1.52292	2	2021
1.89421	2	2021
0.602668	2	2021
0.488575	2	2021
2.02601	2	2022
1.63812	2	2022
1.63369	2	2022
1.79315	2	2022
1.46869	2	2022
1.80676	2	2022
2.09089	2	2022
1.89402	2	2022
1.18159	2	2022
1.24234	2	2023
0.895612	2	2023
0.852101	2	2023
1.50231	2	2023
2.26023	2	2026
2.02528	2	2026
2.45107	2	2026
1.71103	2	2026
2.77247	2	2026
1.53026	2	2027
2.19168	2	2027
1.27859	2	2027
1.60341	2	2027
1.92795	2	2027
1.76253	2	2030
1.01127	2	2030
1.87658	2	2030
1.95656	2	2030
1.676	2	2030
2.31249	2	2031
2.02205	2	2031
0.702715	2	2031
2.01152	2	2031
1.19153	2	2031
2.59256	2	2003
2.06527	2	2003
2.1152	2	2003
2.40603	2	2003
1.51072	2	2004
1.47218	2	2004
1.79231	2	2004
1.50914	2	2004
2.46995	2	2007
2.58263	2	2007
2.76018	2	2007
2.79629	2	2007
1.7421	2	2019
1.71011	2	2019
1.80296	2	2019
2.0896	2	2019
2.04718	2	2020
1.8924	2	2020
2.1067	2	2020
1.93536	2	2020
2.56068	2	2021
2.21305	2	2021
2.32572	2	2021
1.70114	2	2022
2.05471	2	2022
1.93033	2	2022
2.44757	2	2022
1.79295	2	2023
1.60581	2	2023
1.76664	2	2026
1.75963	2	2026
1.8883	2	2026
1.13257	2	2027
1.19399	2	2027
1.5444	2	2030
1.46312	2	2030
1.57308	2	2030
0.984625	2	2031
1.41139	2	2031
2.00033	2	2031

## Sheet: Fig1g
Threshold	Cohort	Mouse
6.05368	2	2028
4.09609	2	2028
5.26623	2	2028
5.39144	2	2029
4.39501	2	2029
5.95635	2	2029
9.48344	2	2034
6.16624	2	2034
5.25635	2	2034
2.68488	2	2035
5.00042	2	2035
5.41745	2	2035
7.93832	3	2003
6.1668	3	2003
6.07754	3	2003
6.53986	3	2003
6.17352	3	2003
6.39429	3	2003
5.05635	3	2003
6.31971	3	2004
6.13001	3	2004
9.51725	3	2004
6.70044	3	2004
5.76046	3	2004
5.67332	3	2004
5.1557	3	2004
4.08092	3	2007
4.53166	3	2007
4.61558	3	2007
2.8362	3	2007
6.70371	3	2009
89.9922	3	2009
18.1719	3	2009
15.8211	3	2009
19.8103	3	2009
4.83005	3	2009
6.89589	3	2010
5.8212	3	2010
79.2715	3	2010
17.0725	3	2010
18.339	3	2011
3.43706	3	2011
0.606023	3	2011
7.99823	3	2011
21.9479	3	2011
11.5061	3	2011
2.92935	3	2011
5.08559	3	2012
23.5713	3	2012
17.2187	3	2012
3.37967	3	2012
4.77428	3	2012
4.74528	3	2012
4.55381	3	2012
1.5392	3	2013
6.17456	3	2013
4.85869	3	2013
5.66478	3	2013
4.28853	3	2013
3.51049	3	2013
4.69412	3	2013
5.2531	3	2019
5.74348	3	2019
4.23784	3	2019
6.07902	3	2019
6.54921	3	2019
7.06365	3	2019
3.79104	3	2020
4.77122	3	2020
5.31967	3	2020
3.48119	3	2021
3.69655	3	2021
2.68181	3	2021
3.56103	3	2021
4.21196	3	2021
4.82923	3	2021
5.8097	3	2021
13.4269	3	2021
4.77441	3	2022
5.24741	3	2022
3.1912	3	2022
3.45588	3	2022
5.62373	3	2022
6.20524	3	2022
6.52914	3	2022
7.30096	3	2022
4.55376	3	2022
5.1445	3	2023
4.21601	3	2023
4.63873	3	2023
4.93007	3	2023
5.74886	3	2026
3.34987	3	2026
5.91669	3	2026
5.16227	3	2026
6.07247	3	2026
9.52606	3	2027
6.03565	3	2027
4.68737	3	2027
4.81502	3	2027
4.9638	3	2027
5.4331	3	2030
4.8016	3	2030
4.51838	3	2030
5.72667	3	2030
7.19696	3	2030
5.99486	3	2031
3.87926	3	2031
9.21396	3	2031
7.07175	3	2031
4.88733	3	2031
5.9671	3	2003
4.68007	3	2003
5.05425	3	2003
5.31475	3	2003
5.3486	3	2004
3.86584	3	2004
3.41976	3	2004
4.97556	3	2004
6.02456	3	2007
5.43634	3	2007
5.14949	3	2007
5.69628	3	2007
4.32125	3	2019
3.07497	3	2019
3.53017	3	2019
3.9962	3	2019
3.77049	3	2020
3.15061	3	2020
3.17827	3	2020
3.29281	3	2020
4.0897	3	2021
3.79976	3	2021
2.97522	3	2021
4.2528	3	2022
4.21598	3	2022
3.62293	3	2022
4.15371	3	2022
4.27702	3	2023
4.9644	3	2023
5.9838	3	2026
5.96044	3	2026
3.55404	3	2026
7.56891	3	2027
15.5157	3	2027
4.52809	3	2030
6.33771	3	2030
5.35195	3	2030
8.77756	3	2031
5.84013	3	2031
5.36125	3	2031

## Sheet: Fig1h
Auditory Saliency on RT (MST)				Cohort on visual RT (UST vs MST)					Modality on RT (MST)					Visual Saliency on RT
RT (microseconds)	Saliency	Mouse		RT (microseconds)	Cohort	Saliency	Mouse		RT (microseconds)	Modality	Saliency	Mouse		MST			UST
568657	2	2009		214531	2	1	2028		568657	2	2	2009		RT (microseconds)	Saliency	Mouse	RT (microseconds)	Saliency	Mouse
324532	2	2009		214562	2	4	2028		324532	2	2	2009		652312	2	2009	12.2762	1	2028
471719	3	2009		310282	2	3	2028		652312	1	2	2009		560812	3	2009	12.2764	4	2028
515282	1	2009		210875	2	4	2028		471719	2	3	2009		833093	3	2009	12.6452	3	2028
314594	2	2009		821938	2	4	2028		515282	2	1	2009		582375	4	2009	12.259	4	2028
460531	1	2009		873000	2	1	2028		560812	1	3	2009		524282	4	2009	13.6194	4	2028
219000	1	2009		247781	2	1	2028		833093	1	3	2009		468188	4	2009	13.6797	1	2028
460812	4	2009		952406	2	4	2028		314594	2	2	2009		1110406	1	2009	12.4203	1	2028
391813	3	2009			2	2	2028		582375	1	4	2009		964625	2	2009	13.7667	4	2028
424344	2	2009		606781	2	2	2028		524282	1	4	2009		300094	2	2009		2	2028
128500	3	2009		652938	2	4	2028		468188	1	4	2009		778093	2	2009	13.3159	2	2028
453344	3	2009		522656	2	1	2028		460531	2	1	2009		692813	4	2009	13.3892	4	2028
273063	3	2009		617156	2	2	2028		219000	2	1	2009		544907	4	2009	13.1667	1	2028
254500	4	2009		765407	2	4	2028		460812	2	4	2009		646782	3	2009	13.3329	2	2028
378312	2	2009		460688	2	2	2028		1110406	1	1	2009		929156	3	2009	13.5482	4	2028
646250	2	2009		956250	2	3	2028		391813	2	3	2009		483844	4	2009	13.0405	2	2028
299063	4	2009		254500	2	3	2028		424344	2	2	2009		307563	2	2009	13.7708	3	2028
431937	4	2009		618031	2	2	2028		128500	2	3	2009		441031	3	2009	12.4471	3	2028
287375	3	2009		692500	2	3	2028		964625	1	2	2009		527437	2	2009	13.3343	2	2028
429906	2	2009		602406	2	4	2028		300094	1	2	2009		1188000	3	2009	13.4481	3	2028
347531	3	2009		594750	2	4	2028		778093	1	2	2009		1211625	4	2009	13.3087	4	2028
334407	3	2009		620156	2	3	2028		453344	2	3	2009		696969	1	2009	13.2959	4	2028
285438	4	2009		499656	2	4	2028		273063	2	3	2009		742688	3	2009	13.3377	3	2028
376688	3	2009		212187	2	3	2028		254500	2	4	2009		743156	4	2009	13.1217	4	2028
233094	2	2009			2	1	2028		378312	2	2	2009		666969	3	2009	12.2652	3	2028
281875	3	2009		514000	2	1	2028		692813	1	4	2009		677188	4	2009		1	2028
406625	4	2009		243032	2	1	2028		544907	1	4	2009		904281	4	2009	13.15	1	2028
202343	3	2009		651375	2	3	2028		646782	1	3	2009		631625	1	2009	12.4009	1	2028
174625	2	2009		415594	2	2	2028		646250	2	2	2009		674531	2	2009	13.3868	3	2028
209344	3	2009		452469	2	3	2028		299063	2	4	2009		982188	4	2009	12.9375	2	2028
261218	1	2009		318281	2	3	2028		431937	2	4	2009		873437	1	2009	13.0225	3	2028
392093	4	2009			2	2	2028		287375	2	3	2009		761250	4	2009	12.6707	3	2028
287500	2	2009		826500	2	3	2028		929156	1	3	2009		636062	3	2009		2	2028
182500	2	2009		827500	2	2	2028		429906	2	2	2009		836094	4	2009	13.625	3	2028
216219	4	2009		454812	2	2	2028		347531	2	3	2009		792188	2	2009	13.6262	2	2028
302125	3	2009		443563	2	3	2028		483844	1	4	2009		877750	4	2009	13.0276	2	2028
272000	4	2009		327156	2	4	2028		334407	2	3	2009		862906	3	2009	13.0026	3	2028
272406	2	2009			2	2	2028		285438	2	4	2009		861750	1	2009	12.6982	4	2028
322843	1	2009		552375	2	1	2028		307563	1	2	2009		1067969	3	2009		2	2028
288250	4	2009		667157	2	3	2028		441031	1	3	2009		1012156	3	2009	13.222	1	2028
199125	3	2009		452344	2	2	2028		527437	1	2	2009		631312	1	2009	13.4108	3	2028
629687	3	2009		335875	2	4	2028		376688	2	3	2009		1346219	2	2009	13.0222	2	2028
	1	2009		854188	2	2	2028		233094	2	2	2009		876375	1	2009	12.7245	4	2028
301469	3	2009		680375	2	2	2028		281875	2	3	2009		1075468	1	2009	13.6579	2	2028
320781	1	2009		461687	2	3	2028		1188000	1	3	2009		1422687	4	2009	13.4304	2	2028
280593	1	2009		908250	2	1	2028		1211625	1	4	2009		250218	3	2009	13.0426	3	2028
312219	4	2009		327531	2	3	2028		406625	2	4	2009		293875	4	2009	13.7193	1	2028
231750	4	2009		215406	2	1	2028		202343	2	3	2009		852781	3	2009	12.6993	3	2028
145406	4	2009		364907	2	2	2028		174625	2	2	2009		259907	4	2009	12.2803	1	2028
346531	2	2009		801125	2	2	2028		696969	1	1	2009		1053782	2	2009	12.8074	2	2028
241625	3	2009		406438	2	3	2028		209344	2	3	2009		1419156	1	2009	13.5938	2	2028
1085375	4	2009		449125	2	1	2028		742688	1	3	2009		1175125	1	2009	12.9152	3	2028
123938	2	2009		486594	2	2	2028		261218	2	1	2009		1091938	1	2009	13.0151	1	2028
205843	2	2009		415281	2	3	2028		743156	1	4	2009		515875	4	2009	13.0952	2	2028
246406	2	2009		591625	2	2	2028		666969	1	3	2009		1262969	2	2009	12.9367	3	2028
166875	1	2009		210718	2	2	2028		392093	2	4	2009		364656	1	2009	13.2906	2	2028
337031	4	2009		688812	2	2	2028		287500	2	2	2009		1134187	4	2009	12.2583	2	2028
424375	4	2009			2	2	2028		182500	2	2	2009		329594	2	2009	13.4427	2	2028
284156	3	2009		748187	2	2	2028		677188	1	4	2009		567657	3	2009		2	2028
327656	1	2009		209782	2	1	2028		216219	2	4	2009		370469	4	2009	13.5254	2	2028
272344	2	2009		208656	2	2	2028		302125	2	3	2009		841782	1	2009	12.2538	1	2028
257312	3	2009		388719	2	1	2028		904281	1	4	2009		294281	2	2009	12.2484	2	2028
151813	3	2009		656062	2	2	2028		272000	2	4	2009		562531	4	2009	12.8706	1	2028
293968	3	2009		275312	2	4	2028		272406	2	2	2009		640531	3	2009	13.394	2	2028
1082188	1	2009		371531	2	3	2028		322843	2	1	2009		367844	4	2009	12.5257	4	2028
471094	1	2009		287063	2	3	2028		288250	2	4	2009		389813	2	2009	12.8254	3	2028
283188	3	2009		842156	2	4	2028		631625	1	1	2009		373968	3	2009	12.5675	3	2028
152406	4	2009		853437	2	3	2028		674531	1	2	2009		341938	1	2009	13.6437	4	2028
145938	1	2009		334656	2	3	2028		199125	2	3	2009		823656	2	2009	13.657	3	2028
456562	3	2009		316250	2	4	2028		629687	2	3	2009		558375	3	2009	12.7209	3	2028
501281	2	2009		780563	2	2	2028			2	1	2009		854219	1	2009	12.6643	4	2028
106906	3	2009		641094	2	3	2028		982188	1	4	2009		529468	1	2009	13.5678	2	2028
1449750	2	2009		822188	2	4	2028		873437	1	1	2009		281156	3	2009	13.3709	3	2028
994344	2	2009		561844	2	2	2028		301469	2	3	2009		437594	1	2009	13.6197	4	2028
176406	4	2009		329250	2	4	2028		320781	2	1	2009		337219	2	2009	13.239	2	2028
426812	1	2009		632437	2	4	2028		280593	2	1	2009		375969	1	2009	12.7046	4	2028
519500	1	2009		249344	2	2	2028		761250	1	4	2009		533125	3	2009	13.3573	4	2028
104688	4	2009		521562	2	1	2028		636062	1	3	2009		573562	2	2009	12.4266	2	2028
119281	1	2009		740625	2	3	2028		312219	2	4	2009		1075062	1	2009	13.1646	1	2028
1448656	4	2009		289719	2	4	2028		231750	2	4	2009		399718	3	2009	13.5152	3	2028
176093	2	2009		476844	2	4	2028		145406	2	4	2009		1007219	1	2009	12.5767	4	2028
114750	4	2009		438750	2	2	2028		346531	2	2	2009		337937	3	2009	13.0749	4	2028
120782	2	2009		228969	2	4	2028		241625	2	3	2009		681968	3	2009	12.9917	2	2028
264937	2	2009		733125	2	1	2028		1085375	2	4	2009		513875	4	2009	12.3413	4	2028
660907	4	2009		853500	2	1	2028		123938	2	2	2009		322281	2	2009	13.5051	1	2028
112312	1	2009		322531	2	2	2028		836094	1	4	2009		316500	4	2009	13.6571	1	2028
329812	4	2009		265906	2	3	2028		792188	1	2	2009		1102937	2	2009	12.684	2	2028
108437	4	2009		405125	2	4	2028		877750	1	4	2009		1367218	1	2009	12.4909	3	2028
492437	3	2009		212500	2	2	2028		862906	1	3	2009		434062	4	2009	12.912	4	2028
180031	4	2009		465437	2	4	2028		205843	2	2	2009		1373625	2	2009	12.2667	2	2028
125781	4	2009		469500	2	3	2028		246406	2	2	2009		445531	3	2009	13.0507	4	2028
168281	1	2009		473875	2	3	2028		166875	2	1	2009		1147375	1	2009	13.0594	3	2028
378032	4	2009		335406	2	4	2028		861750	1	1	2009		600125	1	2009	13.0687	3	2028
528469	4	2009		456219	2	4	2028		337031	2	4	2009		549781	4	2009	12.7231	4	2028
433812	4	2009		313312	2	4	2028		424375	2	4	2009		419531	3	2009	13.0307	4	2028
1456218	1	2009		307000	2	3	2028		284156	2	3	2009		543468	2	2009	12.655	4	2028
354813	4	2009		413250	2	2	2028		1067969	1	3	2009		1134812	2	2009	12.6346	3	2028
485282	1	2009		225313	2	1	2028		327656	2	1	2009		560375	4	2009	12.9318	2	2028
641531	4	2009		357157	2	4	2028		272344	2	2	2009		607937	1	2009	12.3252	1	2028
149594	2	2009		433344	2	4	2028		257312	2	3	2009		848625	1	2009	12.7859	4	2028
1253344	1	2009		312750	2	4	2028		151813	2	3	2009		518187	4	2009	12.9793	4	2028
375750	4	2009		598625	2	1	2028		293968	2	3	2009		806188	1	2009	12.6532	4	2028
636344	3	2009		283125	2	4	2028		1012156	1	3	2009		553625	3	2009	13.3024	1	2028
465344	4	2009		441656	2	3	2028		631312	1	1	2009		336625	4	2009	12.5536	4	2028
401906	4	2009		365500	2	3	2028		1346219	1	2	2009		758281	4	2009	12.9983	3	2028
105063	1	2009		311938	2	4	2028		1082188	2	1	2009		502187	4	2009	12.809	3	2028
557625	2	2009		730093	2	2	2028		471094	2	1	2009		533469	1	2009	12.6506	4	2028
172218	4	2009		480437	2	3	2028		283188	2	3	2009		717719	4	2009	13.5009	2	2028
257281	4	2009		471437	2	4	2028		152406	2	4	2009		729906	2	2009	13.0825	3	2028
441562	4	2009		539094	2	4	2028		145938	2	1	2009		708124	4	2009	13.0635	4	2028
332188	1	2009		515438	2	2	2028		876375	1	1	2009		900438	3	2009	13.1976	4	2028
284594	4	2009		720344	2	2	2028		456562	2	3	2009		481219	4	2009	13.1528	2	2028
491625	4	2009		578156	2	3	2028		501281	2	2	2009		663657	4	2009	13.4875	2	2028
201532	1	2009		703188	2	4	2028		106906	2	3	2009		603000	3	2009	13.2676	3	2028
410656	1	2009		370750	2	4	2028		1449750	2	2	2009		632032	4	2009	13.4634	4	2028
119250	2	2009		501000	2	4	2028		994344	2	2	2009		716969	3	2009	12.8233	4	2028
691407	1	2009		490688	2	4	2028		176406	2	4	2009		583094	3	2009	13.1244	4	2028
382875	4	2009		549250	2	3	2028		426812	2	1	2009		596781	4	2009	13.1036	4	2028
217593	2	2009		431812	2	4	2028		1075468	1	1	2009		580937	3	2009	13.2163	3	2028
482563	2	2009		313406	2	4	2028		519500	2	1	2009		579782	3	2009	12.9757	4	2028
347688	4	2009		469032	2	2	2028		104688	2	4	2009		559687	3	2009	12.6553	4	2028
486125	1	2009		255406	2	4	2028		119281	2	1	2009		457218	1	2009	13.0584	2	2028
617500	1	2009		268156	2	3	2028		1422687	1	4	2009		1423719	1	2009	12.4506	4	2028
619375	3	2009		217219	2	3	2028		250218	1	3	2009		577688	4	2009	12.4993	3	2028
858156	3	2009		467594	2	3	2028		293875	1	4	2009		632500	3	2009	12.2887	3	2028
1380531	3	2009		200312	2	3	2028		1448656	2	4	2009		545219	4	2009	13.0554	3	2028
674156	3	2009		455188	2	4	2028		176093	2	2	2009		733219	4	2009	12.2076	3	2028
114031	1	2009			2	1	2028		852781	1	3	2009		504250	3	2009	13.0285	4	2028
256938	3	2009		200594	2	1	2028		259907	1	4	2009		1101000	3	2009		1	2028
405437	1	2009		447968	2	4	2028		1053782	1	2	2009		678344	2	2009	12.209	1	2028
598313	3	2009		449157	2	3	2028		1419156	1	1	2009		955938	4	2009	13.0125	4	2028
411063	3	2009		201875	2	2	2028		114750	2	4	2009			4	2009	13.0151	3	2028
509187	1	2009		472844	2	4	2028		120782	2	2	2009		506593	2	2009	12.2154	2	2028
203406	2	2009		462125	2	4	2028		264937	2	2	2009		1440187	2	2009	13.0665	4	2028
390031	1	2009		575250	2	3	2028		660907	2	4	2009		626376	3	2009	13.0436	4	2028
571750	4	2009		416313	2	1	2028		112312	2	1	2009		732969	4	2009	13.2626	3	2028
316313	3	2009		419375	2	4	2028		329812	2	4	2009		495812	2	2009	12.9392	1	2028
538750	3	2009		689594	2	1	2028		108437	2	4	2009		1108781	2	2009	12.9465	4	2028
662563	3	2009		437063	2	4	2028		1175125	1	1	2009		567312	4	2009	13.4439	1	2028
123688	2	2009		460125	2	3	2028		1091938	1	1	2009		588281	4	2009	12.9878	4	2028
458844	3	2009		508469	2	3	2028		515875	1	4	2009		466750	3	2009	13.0393	3	2028
366313	2	2009		414094	2	3	2028		492437	2	3	2009		562438	2	2009	13.1392	3	2028
450751	4	2009		248375	2	4	2028		180031	2	4	2009		1291563	1	2009	12.9338	3	2028
449625	1	2009		515438	2	4	2028		125781	2	4	2009		1074594	1	2009	12.4227	4	2028
422218	1	2009		787875	2	4	2028		168281	2	1	2009		525093	2	2009	13.1528	4	2028
401250	3	2009		824250	2	1	2028		378032	2	4	2009		584218	2	2009	13.5771	4	2028
424844	3	2009		531812	2	2	2028		528469	2	4	2009		717219	4	2009	13.6222	1	2028
422094	2	2009		822468	2	4	2028		1262969	1	2	2009		485812	2	2009	13.184	2	2028
353719	3	2009		514406	2	4	2028		433812	2	4	2009		247469	2	2009	13.6201	4	2028
242969	1	2009		417281	2	1	2028		1456218	2	1	2009		436156	3	2009	13.1508	4	2028
334031	3	2009		492156	2	4	2028		364656	1	1	2009		476000	3	2009	12.9415	1	2028
316469	1	2009		484593	2	2	2028		1134187	1	4	2009		1013657	1	2009	13.1066	4	2028
517812	1	2009		439063	2	4	2028		329594	1	2	2009			4	2009	13.0911	2	2028
434343	4	2009		528875	2	2	2028		567657	1	3	2009		446750	1	2009	12.9924	4	2028
395907	3	2009		399719	2	4	2028		354813	2	4	2009		231157	3	2009	13.1785	2	2028
672875	2	2009		211281	2	4	2028		485282	2	1	2009		289250	1	2009	12.8985	4	2028
339250	3	2009		202688	2	1	2028		641531	2	4	2009		408781	3	2009	12.2609	4	2028
528499	4	2009		216219	2	2	2028		370469	1	4	2009		766063	2	2009	12.2194	1	2028
471562	4	2009		228250	2	4	2028		841782	1	1	2009		302062	2	2009	12.284	2	2028
433343	3	2009		231750	2	2	2028		149594	2	2	2009		630250	3	2009	12.3382	4	2028
368875	3	2009		434312	2	4	2028		1253344	2	1	2009		465312	4	2009	12.3534	2	2028
488719	1	2009		370625	2	4	2028		375750	2	4	2009		1031813	1	2009	12.9815	4	2028
321906	2	2009		801094	2	2	2028		636344	2	3	2009		328000	4	2009	12.8229	4	2028
122844	1	2009		336875	2	2	2028		465344	2	4	2009		459375	3	2009	13.5937	2	2028
502156	1	2009		222312	2	4	2028		401906	2	4	2009		226719	1	2009	12.7275	2	2028
498593	4	2009		548719	2	2	2028		105063	2	1	2009		902844	3	2009	12.3118	4	2028
413313	4	2009		429219	2	4	2028		294281	1	2	2009		464562	2	2009	13.2153	2	2028
382750	1	2009		477407	2	4	2028		562531	1	4	2009		312781	2	2009	12.9697	4	2028
171031	2	2009		549281	2	3	2028		640531	1	3	2009		404531	2	2009	13.0761	4	2028
472188	3	2009		349782	2	4	2028		557625	2	2	2009		756469	2	2009	13.2164	3	2028
447687	4	2009		662532	2	4	2028		172218	2	4	2009		484188	1	2009	12.7651	4	2028
582687	4	2009		590438	2	4	2028		257281	2	4	2009		550563	1	2009	13.4038	4	2028
245406	1	2009		829844	2	4	2028		367844	1	4	2009		383125	4	2009	13.2886	4	2028
673562	3	2009		485750	2	2	2028		389813	1	2	2009		279250	3	2009	13.629	4	2028
406281	4	2009		448719	2	3	2028		373968	1	3	2009		993406	2	2009	13.0934	2	2028
475875	4	2009		577531	2	3	2028		341938	1	1	2009		301531	1	2009	13.0142	3	2028
452750	2	2009		462000	2	3	2028		441562	2	4	2009		495062	2	2009	13.2665	3	2028
241282	3	2009		224687	2	2	2028		823656	1	2	2009		553594	1	2009	13.0433	3	2028
1406500	4	2009		511032	2	3	2028		558375	1	3	2009		472531	3	2009	12.3225	2	2028
722250	2	2009		422032	2	3	2028		332188	2	1	2009		325438	4	2009	13.1442	3	2028
436125	4	2009		704657	2	4	2028		284594	2	4	2009		390250	3	2009	12.9528	3	2028
429281	4	2009		647812	2	2	2028		854219	1	1	2009		349313	2	2009	13.4655	4	2028
726750	2	2009		522906	2	2	2028		529468	1	1	2009		498719	4	2009	13.3814	2	2028
534031	2	2009		436937	2	4	2028		491625	2	4	2009		508719	4	2009	13.1672	2	2028
437000	2	2009		649719	2	2	2028		201532	2	1	2009		311562	1	2009	12.9875	4	2028
453531	3	2009		467500	2	3	2028		281156	1	3	2009		577250	1	2009	13.3843	2	2028
530187	2	2009		492750	2	2	2028		410656	2	1	2009		385281	2	2009	13.0552	3	2028
771375	2	2009		457313	2	2	2028		119250	2	2	2009		857500	4	2009	13.1078	2	2028
447656	4	2009		616625	2	2	2028		437594	1	1	2009		484563	4	2009	13.0331	2	2028
480876	4	2009		520656	2	1	2028		337219	1	2	2009		430469	2	2009	13.332	2	2028
385375	3	2009		495062	2	2	2028		375969	1	1	2009		341781	4	2009	13.1628	1	2028
650218	4	2009		300907	2	2	2028		691407	2	1	2009		393875	2	2009	13.1124	2	2028
423687	4	2009		470313	2	4	2028		533125	1	3	2009		795719	3	2009	12.6146	2	2028
572438	2	2009		298469	2	2	2028		382875	2	4	2009		311688	4	2009	13.0612	4	2028
368313	4	2009		433218	2	2	2028		573562	1	2	2009		476000	2	2009	12.6064	2	2028
518843	3	2009		346594	2	4	2028		217593	2	2	2009		449344	3	2009	12.979	2	2028
363062	4	2009		431750	2	3	2028		482563	2	2	2009		440312	2	2009	12.7559	4	2028
368406	3	2009		848844	2	1	2028		347688	2	4	2009		302719	4	2009	12.9756	3	2028
478407	4	2009		395531	2	3	2028		1075062	1	1	2009		471906	4	2009	13.6516	1	2028
391406	4	2009		410125	2	4	2028		399718	1	3	2009		427343	1	2009	12.888	3	2028
1172593	4	2009		442875	2	3	2028		486125	2	1	2009		605875	3	2009	12.9242	4	2028
283468	1	2009		269093	2	4	2028		617500	2	1	2009		424406	4	2009	13.001	3	2028
243031	2	2009		780344	2	4	2028		1007219	1	1	2009		581000	4	2009	12.5028	4	2028
491969	4	2009		516094	2	4	2028		337937	1	3	2009		579594	2	2009	13.5675	4	2028
377563	2	2009		492907	2	2	2028		619375	2	3	2009		257187	4	2009	13.154	4	2028
226969	3	2009		529500	2	4	2028		858156	2	3	2009		934969	4	2009	13.1081	2	2028
141344	3	2009		685312	2	2	2028		681968	1	3	2009		502875	2	2009	13.1797	4	2028
313250	4	2009		500750	2	2	2028		1380531	2	3	2009		689000	4	2009	13.4376	2	2028
210719	2	2009		455125	2	3	2028		513875	1	4	2009		465781	2	2009	13.1239	2	2028
197875	2	2009		542437	2	4	2028		322281	1	2	2009		509625	3	2009	13.0283	3	2028
119625	1	2009		534844	2	4	2028		316500	1	4	2009		462656	3	2009	13.2038	4	2028
124250	4	2009		459875	2	4	2028		674156	2	3	2009		595782	2	2009	13.1897	4	2028
110906	2	2009		521844	2	2	2028		1102937	1	2	2009		714657	4	2009	13.0387	4	2028
193250	3	2009		479813	2	4	2028		1367218	1	1	2009		432187	4	2009	13.1651	2	2028
417438	2	2009		499438	2	3	2028		434062	1	4	2009		411906	3	2009	13.0812	4	2028
324250	2	2009		480531	2	4	2028		1373625	1	2	2009		511844	4	2009	13.1212	3	2028
451312	1	2009		413343	2	2	2028		445531	1	3	2009		642219	4	2009	13.0826	4	2028
333875	3	2009		717875	2	4	2028		114031	2	1	2009		327187	3	2009	12.932	2	2028
297125	3	2009		622469	2	2	2028		256938	2	3	2009		327031	4	2009	13.4841	4	2028
287750	3	2009		902344	2	4	2028		405437	2	1	2009		476188	3	2009	13.3414	2	2028
161844	2	2009		553938	2	2	2028		1147375	1	1	2009		377437	1	2009	13.7128	4	2028
110125	1	2009		403593	2	2	2028		600125	1	1	2009		467656	4	2009	13.2248	2	2028
1404875	1	2009		459437	2	2	2028		549781	1	4	2009		981719	2	2009	12.9082	2	2028
397062	2	2009		531500	2	4	2028		598313	2	3	2009		379562	4	2009	13.0378	2	2028
428938	4	2009		476187	2	4	2028		411063	2	3	2009		493532	3	2009	13.1835	4	2028
1489469	2	2009		278500	2	3	2028		509187	2	1	2009		354093	4	2009	13.0736	4	2028
111344	4	2009		487437	2	2	2028		203406	2	2	2009		364593	1	2009	12.5372	3	2028
362125	4	2009		449875	2	3	2028		390031	2	1	2009		607594	3	2009	13.0969	2	2028
297875	3	2009		596562	2	4	2028		419531	1	3	2009		540156	3	2009	13.0167	3	2028
116593	2	2009		243969	2	2	2028		543468	1	2	2009		522438	3	2009	13.2989	4	2028
101813	3	2009		446531	2	4	2028		571750	2	4	2009		524219	1	2009	12.4048	2	2028
285657	4	2009		445906	2	1	2028		316313	2	3	2009		504375	3	2009	13.0093	4	2028
348969	3	2009		725625	2	2	2028		538750	2	3	2009		453719	1	2009	13.0079	1	2028
258688	4	2009		250468	2	4	2028		1134812	1	2	2009		455843	4	2009	13.4948	2	2028
234094	2	2009		515968	2	2	2028		560375	1	4	2009		544469	1	2009	12.4311	4	2028
308781	2	2009		482000	2	3	2028		607937	1	1	2009		1041375	4	2009	13.1538	2	2028
296437	2	2009		374000	2	4	2028		662563	2	3	2009		569781	3	2009	13.0857	3	2028
438031	2	2009		471469	2	2	2028		123688	2	2	2009		405594	1	2009	12.832	4	2028
146718	2	2009		531125	2	3	2028		458844	2	3	2009		517000	4	2009	13.0636	2	2028
436968	4	2009		634437	2	2	2028		848625	1	1	2009		568406	2	2009	13.1828	3	2028
485250	2	2009		400312	2	1	2028		518187	1	4	2009		706532	4	2009	13.3605	2	2028
673625	2	2009		590750	2	2	2028		366313	2	2	2009		542312	3	2009	12.9	1	2028
162188	2	2009		778625	2	4	2028		450751	2	4	2009		498219	3	2009	13.2891	2	2028
296594	4	2009		495407	2	1	2028		806188	1	1	2009		500812	2	2009	13.5653	4	2028
381750	4	2009		471750	2	3	2028		449625	2	1	2009		269000	4	2009	13.1131	1	2028
1485000	4	2009		477125	2	1	2028		422218	2	1	2009		539531	2	2009	13.0642	3	2028
173500	4	2009		217093	2	1	2028		553625	1	3	2009		415844	1	2009	13.0755	1	2028
185187	4	2009		203969	2	4	2028		401250	2	3	2009		567125	2	2009	12.2881	1	2028
100468	4	2009		494344	2	3	2028		424844	2	3	2009		541375	3	2009	12.2257	4	2028
244188	4	2009		319437	2	1	2028		336625	1	4	2009		519125	3	2009	13.111	3	2028
1487312	1	2009		201625	2	4	2028		758281	1	4	2009		420375	4	2009	12.6743	1	2028
370312	2	2009		226156	2	4	2028		422094	2	2	2009		537125	1	2009	12.2142	4	2028
277782	2	2009		253562	2	1	2028		353719	2	3	2009		622938	4	2009	12.329	4	2028
349906	4	2009		622750	2	3	2028		242969	2	1	2009		684906	3	2009	12.4434	1	2028
255750	4	2009		399438	2	4	2028		502187	1	4	2009		391063	4	2009	13.3419	3	2028
342750	2	2009		531187	2	4	2028		533469	1	1	2009		755906	4	2009	12.8978	4	2028
257125	3	2009		462594	2	4	2028		334031	2	3	2009		481750	4	2009	13.1829	4	2028
429906	3	2009		407062	2	4	2028		316469	2	1	2009		733813	4	2009	13.0446	4	2028
219469	4	2009		439312	2	3	2028		717719	1	4	2009		838469	2	2009	12.9167	4	2028
250375	3	2009		321000	2	4	2028		517812	2	1	2009		549594	1	2009	12.993	3	2028
269125	4	2009		508282	2	4	2028		729906	1	2	2009		738000	1	2009	12.6792	4	2028
224438	1	2009		553594	2	3	2028		708124	1	4	2009		223531	3	2009	13.1388	4	2028
226062	4	2009		419875	2	3	2028		434343	2	4	2009		357531	1	2009	13.2242	3	2028
433531	4	2009		381844	2	2	2028		395907	2	3	2009		614875	4	2009	12.9477	3	2028
370531	3	2009		589968	2	1	2028		900438	1	3	2009		545031	4	2009	12.8528	2	2028
225157	4	2009		476343	2	1	2028		672875	2	2	2009		769969	3	2009	13.2878	1	2028
228406	2	2009		400032	2	4	2029		339250	2	3	2009		410500	1	2009	13.0739	1	2028
222000	1	2009		273187	2	3	2029		481219	1	4	2009		1224781	1	2009	12.8993	4	2029
570468	3	2009		507469	2	4	2029		528499	2	4	2009		569094	3	2009	12.5179	3	2029
311500	4	2009		360156	2	3	2029		471562	2	4	2009		445375	3	2009	13.1372	4	2029
336156	3	2009		306219	2	3	2029		663657	1	4	2009		658938	1	2009	12.7943	3	2029
236250	4	2009		364406	2	2	2029		603000	1	3	2009		1069719	4	2009	12.6321	3	2029
342812	4	2009		242000	2	4	2029		433343	2	3	2009		1201093	2	2009	12.806	2	2029
269375	1	2009		945000	2	2	2029		368875	2	3	2009		926593	4	2009	12.3967	4	2029
214656	4	2009		805125	2	2	2029		632032	1	4	2009		1332813	2	2009	13.7589	2	2029
1477531	4	2009		337563	2	1	2029		488719	2	1	2009		678500	4	2009	13.5988	2	2029
209250	1	2009		317469	2	2	2029		716969	1	3	2009		1108625	1	2009	12.7295	1	2029
331031	4	2009		412062	2	1	2029		321906	2	2	2009		650938	4	2009	12.6681	2	2029
348062	4	2009		707281	2	1	2029		122844	2	1	2009		592625	1	2009	12.9289	1	2029
538063	3	2009		377656	2	3	2029		502156	2	1	2009		1240344	2	2009	13.4692	1	2029
289032	3	2009		283000	2	3	2029		498593	2	4	2009		839718	2	2009	12.8417	3	2029
211906	4	2009		363281	2	4	2029		413313	2	4	2009		880563	1	2009	12.5532	3	2029
385906	4	2009		474500	2	4	2029		382750	2	1	2009			3	2009	12.8029	4	2029
175062	2	2009			2	2	2029		171031	2	2	2009		680718	2	2009	13.07	4	2029
272656	4	2009		403000	2	4	2029		583094	1	3	2009		566406	1	2009		2	2029
119344	3	2009		402563	2	2	2029		596781	1	4	2009		842188	2	2009	12.9067	4	2029
195062	3	2009		227938	2	4	2029		580937	1	3	2009		847844	4	2009	12.9056	2	2029
952562	2	2009		299781	2	3	2029		579782	1	3	2009		676500	1	2009	12.3368	4	2029
271938	3	2009		406219	2	4	2029		472188	2	3	2009		616469	2	2009	12.6108	3	2029
317312	2	2009		328375	2	3	2029		447687	2	4	2009		546063	4	2009	12.9146	4	2029
229000	4	2009		338469	2	3	2029		559687	1	3	2009		1081031	1	2009	12.7019	3	2029
188969	4	2009		312500	2	2	2029		457218	1	1	2009		241125	1	2009	12.7322	3	2029
162094	3	2009		519062	2	1	2029		582687	2	4	2009		674469	3	2009	12.6524	2	2029
190906	2	2009		352032	2	4	2029		245406	2	1	2009		758375	2	2009	13.1598	1	2029
217625	2	2009		402313	2	3	2029		1423719	1	1	2009		991719	2	2009	12.7715	4	2029
154156	4	2009			2	2	2029		577688	1	4	2009		725718	1	2009	12.905	3	2029
358844	1	2009		457093	2	2	2029		673562	2	3	2009		931781	2	2009		2	2029
221594	1	2009		357094	2	3	2029		632500	1	3	2009		813688	2	2009	13.0326	2	2029
419250	3	2009		310032	2	4	2029		545219	1	4	2009		733375	3	2009	12.7858	3	2029
201875	3	2009		404062	2	2	2029		733219	1	4	2009		808187	3	2009	12.6444	4	2029
381219	2	2009		315469	2	3	2029		406281	2	4	2009		1125625	2	2009	12.9093	2	2029
281906	2	2009		310718	2	4	2029		504250	1	3	2009		592032	4	2009	12.6618	3	2029
201438	2	2009		234969	2	1	2029		475875	2	4	2009		736406	4	2009	12.6466	4	2029
379625	4	2009		481500	2	1	2029		452750	2	2	2009		748219	1	2009	12.3672	1	2029
351657	4	2009		430343	2	4	2029		241282	2	3	2009		895032	4	2009	13.0847	1	2029
406782	3	2009		418812	2	4	2029		1406500	2	4	2009		807687	4	2009	12.9723	4	2029
326062	1	2009		233157	2	3	2029		722250	2	2	2009		228281	1	2010	12.9452	4	2029
444188	4	2009		205875	2	2	2029		1101000	1	3	2009		558531	1	2010	12.3595	3	2029
252625	3	2009		426531	2	4	2029		436125	2	4	2009		312907	3	2010	12.235	2	2029
206343	4	2009		327250	2	3	2029		429281	2	4	2009		827093	4	2010	12.9634	4	2029
274156	1	2009			2	1	2029		726750	2	2	2009		690938	2	2010	12.6985	3	2029
228000	2	2009		351343	2	4	2029		678344	1	2	2009		1435968	1	2010		1	2029
212687	2	2009		218938	2	3	2029		534031	2	2	2009		582718	2	2010	12.7695	4	2029
214625	1	2009		467625	2	1	2029		437000	2	2	2009		668281	3	2010	12.2965	3	2029
238375	4	2009		222657	2	3	2029		955938	1	4	2009		687438	4	2010	13.0554	1	2029
154813	4	2009		202313	2	1	2029		453531	2	3	2009		1153844	4	2010	12.3134	3	2029
249782	4	2009		216000	2	3	2029			1	4	2009		811125	2	2010	12.2176	1	2029
314031	2	2009		806500	2	1	2029		530187	2	2	2009		651843	4	2010	12.283	3	2029
183531	2	2009		317687	2	4	2029		771375	2	2	2009		821406	4	2010	13.6005	1	2029
1163531	1	2009		269156	2	4	2029		447656	2	4	2009		646625	3	2010	12.6688	4	2029
127687	4	2009		318875	2	1	2029		506593	1	2	2009		915063	4	2010	12.503	4	2029
297781	2	2009		340281	2	2	2029		1440187	1	2	2009		770218	1	2010	12.6726	1	2029
213687	4	2009		281750	2	4	2029		626376	1	3	2009		681656	3	2010	12.7375	2	2029
225250	3	2009		344250	2	3	2029		480876	2	4	2009		892875	4	2010	12.5488	4	2029
213281	1	2009		362343	2	1	2029		732969	1	4	2009		532406	4	2010	12.7491	3	2029
408032	3	2009		389937	2	2	2029		385375	2	3	2009		799750	3	2010	12.8003	1	2029
291032	1	2009		663406	2	4	2029		495812	1	2	2009		1306532	2	2010	12.8737	2	2029
847937	1	2009		361500	2	3	2029		650218	2	4	2009		615094	2	2010	13.4051	4	2029
186157	1	2009		409469	2	4	2029		1108781	1	2	2009		791094	4	2010	12.798	3	2029
412093	1	2009		330375	2	1	2029		567312	1	4	2009		663000	2	2010	12.9226	4	2029
249063	4	2009		670250	2	1	2029		588281	1	4	2009		720875	2	2010	12.708	1	2029
343469	3	2009		375500	2	3	2029		423687	2	4	2009		747813	3	2010	13.4154	1	2029
373187	3	2009		906937	2	2	2029		572438	2	2	2009		883438	4	2010	12.836	3	2029
228687	2	2009		210750	2	2	2029		466750	1	3	2009		657125	4	2010	13.7178	2	2029
192593	4	2009		911281	2	2	2029		368313	2	4	2009		1079094	3	2010	12.2584	2	2029
389344	3	2009		325750	2	3	2029		562438	1	2	2009		772438	4	2010	13.7226	2	2029
283750	3	2009		458687	2	3	2029		518843	2	3	2009		653531	4	2010	12.6939	3	2029
382719	1	2009		344062	2	4	2029		1291563	1	1	2009		862657	2	2010	13.0361	3	2029
380532	2	2009		364875	2	2	2029		363062	2	4	2009		614938	2	2010	12.7486	4	2029
191031	4	2009		314000	2	2	2029		1074594	1	1	2009		674844	2	2010	12.8073	2	2029
430937	3	2009		216907	2	2	2029		525093	1	2	2009		1072312	1	2010	12.6571	2	2029
359406	2	2009		335687	2	2	2029		368406	2	3	2009		642438	2	2010	12.2872	2	2029
457094	2	2009		241656	2	1	2029		478407	2	4	2009		826281	4	2010	12.7239	2	2029
384688	4	2009		433782	2	2	2029		584218	1	2	2009		763625	3	2010	12.3953	1	2029
202375	4	2009		404875	2	3	2029		391406	2	4	2009		663375	4	2010	12.9803	2	2029
496469	4	2009		430063	2	2	2029		717219	1	4	2009		708937	2	2010	12.9113	3	2029
215187	4	2009		417625	2	1	2029		1172593	2	4	2009		553562	4	2010	12.9717	2	2029
255719	3	2009		351000	2	3	2029		283468	2	1	2009		582250	3	2010	12.9423	1	2029
575656	2	2009		352625	2	3	2029		485812	1	2	2009		375219	3	2010	12.7685	3	2029
490719	4	2009		268500	2	3	2029		243031	2	2	2009		493625	3	2010	12.7732	3	2029
449625	2	2009		211875	2	4	2029		247469	1	2	2009		590375	3	2010	12.5006	3	2029
450219	2	2009		325125	2	3	2029		491969	2	4	2009		467063	4	2010	12.2638	4	2029
451062	4	2009		218156	2	4	2029		377563	2	2	2009		344562	3	2010	12.692	3	2029
397719	4	2009		225625	2	3	2029		226969	2	3	2009		1299344	2	2010	12.293	4	2029
402500	3	2009		276250	2	4	2029		141344	2	3	2009		514000	4	2010	12.3266	3	2029
731907	2	2009		339656	2	3	2029		436156	1	3	2009		498593	4	2010	12.5291	4	2029
617875	3	2009		333188	2	2	2029		476000	1	3	2009		538219	2	2010	12.7357	3	2029
404157	4	2009		314438	2	1	2029		313250	2	4	2009		690625	4	2010	12.7165	2	2029
554937	2	2009		219468	2	3	2029		210719	2	2	2009			2	2010	12.6585	1	2029
610531	3	2009		335375	2	1	2029		197875	2	2	2009		570125	4	2010	12.299	3	2029
482250	4	2009		277907	2	3	2029		1013657	1	1	2009		878375	3	2010	12.723	1	2029
576969	2	2009		317844	2	2	2029		119625	2	1	2009		705094	2	2010	12.535	3	2029
452437	4	2009		355407	2	4	2029		124250	2	4	2009		772437	3	2010	12.6693	2	2029
438188	1	2009		417875	2	3	2029			1	4	2009		464281	1	2010	12.781	4	2029
407406	1	2009		338312	2	3	2029		446750	1	1	2009		459094	3	2010	12.9429	3	2029
369625	4	2009		373594	2	3	2029		231157	1	3	2009		959875	3	2010	12.7317	3	2029
530875	4	2009		302219	2	4	2029		289250	1	1	2009		478437	2	2010	12.8309	3	2029
417031	4	2009		375657	2	3	2029		408781	1	3	2009		1007031	3	2010	12.6189	4	2029
573594	4	2009		227562	2	4	2029		110906	2	2	2009		749000	3	2010	12.8364	3	2029
445312	4	2009		371344	2	3	2029		766063	1	2	2009		676656	2	2010	12.3352	4	2029
418657	3	2009		261031	2	1	2029		193250	2	3	2009		937532	3	2010	12.8249	3	2029
1453938	1	2009		343593	2	4	2029		302062	1	2	2009		843625	4	2010	12.4724	1	2029
472938	4	2009		300812	2	4	2029		417438	2	2	2009		430468	2	2010	12.7472	4	2029
669844	4	2009		414406	2	4	2029		324250	2	2	2009		605750	4	2010	12.6142	4	2029
710000	2	2009		222813	2	2	2029		451312	2	1	2009		229156	3	2010	12.9346	4	2029
417843	3	2009		326594	2	3	2029		630250	1	3	2009		687344	3	2010	12.3141	2	2029
440344	4	2009		216969	2	1	2029		333875	2	3	2009		940906	3	2010	12.6965	3	2029
731719	4	2009		325094	2	3	2029		297125	2	3	2009		806219	3	2010	12.2875	1	2029
427344	4	2009		276156	2	1	2029		465312	1	4	2009		688968	4	2010	12.6919	3	2029
436625	4	2009		317688	2	2	2029		287750	2	3	2009		859281	4	2010	12.5287	1	2029
596218	4	2009		380281	2	2	2029		161844	2	2	2009		713000	4	2010	12.6688	2	2029
970687	3	2009		233281	2	1	2029		110125	2	1	2009		567562	4	2010	12.8487	2	2029
822375	2	2009		218781	2	3	2029		1031813	1	1	2009		571656	3	2010	12.36	1	2029
988688	4	2010		349250	2	2	2029		328000	1	4	2009		767094	2	2010	12.2958	3	2029
739000	2	2010		369625	2	2	2029		459375	1	3	2009		220688	1	2010	12.7635	2	2029
688157	2	2010		240688	2	2	2029		226719	1	1	2009			1	2010	12.8202	2	2029
1028782	3	2010		373500	2	3	2029		1404875	2	1	2009		441437	1	2010	12.3913	2	2029
455844	4	2010		351062	2	4	2029		397062	2	2	2009		809500	2	2010	12.8307	3	2029
644625	3	2010		333657	2	3	2029		902844	1	3	2009		966406	4	2010	12.7687	4	2029
	3	2010		338250	2	4	2029		464562	1	2	2009		649656	4	2010	12.7179	3	2029
1163875	1	2010		340719	2	1	2029		428938	2	4	2009		702250	3	2010	12.7315	4	2029
228687	1	2010		325938	2	4	2029		312781	1	2	2009		465500	4	2010	12.7388	1	2029
405031	1	2010		315000	2	1	2029		404531	1	2	2009		608687	2	2010	12.6945	4	2029
132062	2	2010		392250	2	2	2029		756469	1	2	2009		917625	4	2010	12.6603	1	2029
260562	1	2010		449437	2	1	2029		1489469	2	2	2009		780500	4	2010	12.8797	2	2029
1167843	1	2010		309688	2	4	2029		111344	2	4	2009		444625	3	2010	13.0158	1	2029
1371407	2	2010		310000	2	4	2029		484188	1	1	2009		953469	2	2010	12.6433	4	2029
931406	2	2010		568438	2	2	2029		550563	1	1	2009		654562	4	2010	12.6443	4	2029
385344	1	2010		283094	2	3	2029		383125	1	4	2009		886906	4	2010	13.2506	2	2029
910656	2	2010		353094	2	3	2029		279250	1	3	2009		614438	3	2010	12.5535	3	2029
852875	3	2010		330156	2	4	2029		362125	2	4	2009		1434781	1	2010	12.7745	3	2029
1196250	4	2010		377968	2	2	2029		297875	2	3	2009		645187	2	2010	12.7073	4	2029
768718	4	2010		255406	2	2	2029		993406	1	2	2009		614406	4	2010	12.8426	2	2029
427625	4	2010		335875	2	2	2029		116593	2	2	2009		455906	4	2010	12.4506	2	2029
	4	2010		339657	2	4	2029		101813	2	3	2009		780656	4	2010	12.7245	2	2029
367157	4	2010		386125	2	4	2029		285657	2	4	2009		1441250	1	2010	12.7357	4	2029
1114031	3	2010		296875	2	4	2029		301531	1	1	2009		566531	4	2010	12.8639	4	2029
657718	2	2010		300000	2	4	2029		495062	1	2	2009		891281	4	2010	12.6011	4	2029
311469	4	2010		227093	2	4	2029		348969	2	3	2009		776719	1	2010	12.6115	4	2029
1081375	3	2010		368657	2	4	2029		553594	1	1	2009		628906	4	2010	12.3331	4	2029
643031	2	2010		363812	2	4	2029		472531	1	3	2009		970437	2	2010	12.8176	4	2029
671907	3	2010		302375	2	4	2029		258688	2	4	2009		509719	2	2010	12.8044	4	2029
1301000	1	2010		242687	2	4	2029		234094	2	2	2009		393437	1	2010	12.6194	4	2029
689157	1	2010		346375	2	3	2029		308781	2	2	2009		589562	3	2010	12.3995	4	2029
604000	4	2010		380906	2	3	2029		296437	2	2	2009		649594	4	2010	12.7553	3	2029
579625	2	2010		203563	2	1	2029		325438	1	4	2009		600844	4	2010	12.8503	3	2029
673719	1	2010		293375	2	3	2029		438031	2	2	2009		789500	4	2010	12.2237	1	2029
340469	2	2010		292031	2	2	2029		146718	2	2	2009		807063	4	2010	12.5892	3	2029
520938	1	2010		328343	2	3	2029		390250	1	3	2009		820813	4	2010	12.5846	2	2029
704563	4	2010		283718	2	3	2029		349313	1	2	2009		704313	3	2010	12.7018	3	2029
612844	3	2010		960343	2	2	2029		436968	2	4	2009		1312375	3	2010	12.5557	3	2029
812843	1	2010		207718	2	3	2029		485250	2	2	2009		669093	3	2010	13.775	2	2029
407219	2	2010		338719	2	4	2029		498719	1	4	2009		641312	4	2010	12.2439	3	2029
268438	2	2010		433593	2	3	2029		508719	1	4	2009		822000	2	2010	12.7329	4	2029
518125	2	2010		209875	2	3	2029		673625	2	2	2009		786093	4	2010	12.9799	3	2029
119719	3	2010		415219	2	4	2029		162188	2	2	2009		425907	4	2010	12.2543	3	2029
562719	3	2010		356437	2	2	2029		311562	1	1	2009		548313	1	2010	12.9366	4	2029
765157	4	2010		865000	2	1	2029		296594	2	4	2009		777281	4	2010	12.7839	2	2029
292875	4	2010		382219	2	1	2029		381750	2	4	2009		736218	4	2010	13.6705	1	2029
1264750	2	2010		296844	2	4	2029		1485000	2	4	2009		768750	4	2010	12.8537	1	2029
501438	3	2010		405000	2	2	2029		577250	1	1	2009		698844	2	2010	12.601	4	2029
456843	3	2010		310125	2	4	2029		385281	1	2	2009		763031	3	2010	12.9116	2	2029
251407	3	2010		844688	2	1	2029		173500	2	4	2009		934531	2	2010	12.6447	4	2029
1061125	1	2010		344438	2	3	2029		185187	2	4	2009		456688	4	2010	13.6467	1	2029
419281	2	2010		325031	2	4	2029		100468	2	4	2009		558062	3	2010	12.7497	3	2029
830875	3	2010		309969	2	3	2029		857500	1	4	2009		822219	3	2010	12.6917	4	2029
1366688	1	2010		341000	2	2	2029		484563	1	4	2009		820406	4	2010	12.6442	3	2029
440125	4	2010		250687	2	3	2029		244188	2	4	2009		717875	4	2010	12.7396	2	2029
496188	1	2010		488187	2	4	2029		1487312	2	1	2009		652781	2	2010	12.432	3	2029
716313	3	2010		536938	2	2	2029		430469	1	2	2009		565844	2	2010	13.0985	4	2029
1157000	2	2010		821062	2	1	2029		370312	2	2	2009			4	2010	13.1936	2	2029
586406	4	2010		758437	2	1	2029		277782	2	2	2009		1103563	4	2010	13.6184	1	2029
195313	4	2010		421281	2	3	2029		341781	1	4	2009		1307750	3	2010	13.539	1	2029
893312	4	2010		381313	2	1	2029		393875	1	2	2009		678968	2	2010	12.9511	3	2029
492719	4	2010		303500	2	4	2029		349906	2	4	2009		920157	3	2010	12.8514	1	2029
703125	2	2010		334157	2	4	2029		255750	2	4	2009		1286063	3	2010	12.6231	4	2029
1395906	2	2010		619812	2	1	2029		795719	1	3	2009		583500	4	2010	12.7194	4	2029
376250	1	2010		294938	2	4	2029		311688	1	4	2009		1463625	4	2010	13.3372	1	2029
209813	1	2010		314125	2	4	2029		476000	1	2	2009		750094	4	2010	12.5945	4	2029
1096500	2	2010		312063	2	3	2029		449344	1	3	2009		640812	4	2010	12.6575	4	2029
436813	3	2010		204844	2	4	2029		440312	1	2	2009		322031	2	2010	12.651	3	2029
487157	2	2010		357656	2	2	2029		302719	1	4	2009		636125	4	2010	12.23	4	2029
283813	2	2010		337125	2	4	2029		342750	2	2	2009		497063	1	2010	12.7873	2	2029
459125	3	2010		391375	2	3	2029		257125	2	3	2009		584500	4	2010	12.7282	4	2029
626844	3	2010		433906	2	1	2029		471906	1	4	2009		797032	2	2010	12.8774	3	2029
259843	3	2010		611719	2	1	2029		427343	1	1	2009		618719	4	2010	12.9806	1	2029
667406	4	2010		313656	2	2	2029		429906	2	3	2009		342156	2	2010	13.324	1	2029
343625	4	2010		265375	2	2	2029		219469	2	4	2009		839906	4	2010	12.6561	2	2029
198687	3	2010		356938	2	4	2029		605875	1	3	2009		1349906	3	2010	12.4889	2	2029
312094	3	2010		342312	2	4	2029		424406	1	4	2009		547531	3	2010	12.7853	4	2029
707656	3	2010		343344	2	3	2029		250375	2	3	2009		537625	4	2010	12.7435	4	2029
290187	4	2010		347406	2	1	2029		581000	1	4	2009		458312	3	2010	12.7465	3	2029
315625	4	2010		306562	2	4	2029		579594	1	2	2009		587688	3	2010	12.7582	1	2029
379844	4	2010		282844	2	3	2029		257187	1	4	2009		494625	1	2010	12.6332	4	2029
522406	4	2010		221656	2	1	2029		934969	1	4	2009		810969	3	2010	12.5527	3	2029
105313	2	2010		217781	2	4	2029		269125	2	4	2009		586250	4	2010	12.3089	1	2029
689875	4	2010		321375	2	3	2029		224438	2	1	2009		605469	4	2010	12.2912	4	2029
1098094	2	2010		429907	2	4	2029		502875	1	2	2009		610625	2	2010	12.6804	3	2029
565750	3	2010		353437	2	2	2029		226062	2	4	2009		614718	4	2010	12.9713	4	2029
605562	1	2010		353281	2	2	2029		689000	1	4	2009		639562	3	2010	12.7755	2	2029
444250	3	2010		415844	2	2	2029		465781	1	2	2009		673438	3	2010	12.775	2	2029
699781	2	2010		320218	2	3	2029		509625	1	3	2009		636562	2	2010	12.9381	2	2029
300813	3	2010		335000	2	4	2029		462656	1	3	2009		549844	3	2010	12.6768	3	2029
693407	4	2010		215281	2	3	2029		433531	2	4	2009		538968	1	2010	12.7219	4	2029
450344	1	2010		353281	2	4	2029		595782	1	2	2009		487907	2	2010	12.2797	3	2029
522063	1	2010		230125	2	4	2029		370531	2	3	2009		524594	4	2010	12.775	4	2029
446188	4	2010		357344	2	3	2029		225157	2	4	2009		538375	4	2010	12.3464	4	2029
509875	2	2010		275000	2	3	2029		228406	2	2	2009		719625	2	2010	12.7865	3	2029
574875	3	2010		378000	2	2	2029		222000	2	1	2009		467812	4	2010	12.5245	3	2029
966094	1	2010		350688	2	3	2029		714657	1	4	2009		554687	3	2010	12.8426	2	2029
532406	2	2010		340094	2	4	2029		432187	1	4	2009		747906	3	2010	12.7677	3	2029
432875	4	2010		252469	2	3	2029		570468	2	3	2009			1	2010	12.737	4	2029
541031	3	2010		373875	2	4	2029		411906	1	3	2009		642344	1	2010	12.439	3	2029
613594	3	2010		322406	2	2	2029		511844	1	4	2009		928437	3	2010	12.8317	4	2029
625500	4	2010		340000	2	4	2029		311500	2	4	2009		845125	2	2010	12.6836	2	2029
871938	4	2010		601312	2	3	2029		336156	2	3	2009		634750	4	2010	12.7367	4	2029
270219	1	2010		347625	2	4	2029		642219	1	4	2009		621812	2	2010	13.3069	3	2029
341219	2	2010		806937	2	3	2029		327187	1	3	2009		778407	2	2010	12.7589	4	2029
565437	4	2010		507875	2	3	2029		327031	1	4	2009		637500	4	2010	13.601	3	2029
394719	4	2010		454250	2	4	2029		236250	2	4	2009		602625	3	2010	13.138	3	2029
747438	2	2010		363468	2	4	2029		476188	1	3	2009		660125	3	2010	13.0264	4	2029
523063	2	2010		657532	2	1	2029		377437	1	1	2009		668937	1	2010	12.8034	4	2029
308469	1	2010		485781	2	4	2029		342812	2	4	2009		544032	2	2010	13.3962	1	2029
102812	2	2010		652312	3	2	2009		269375	2	1	2009		701594	4	2010	13.0935	4	2029
270843	2	2010		560812	3	3	2009		214656	2	4	2009		607969	4	2010
463906	2	2010		833093	3	3	2009		467656	1	4	2009		589437	4	2010
389625	4	2010		582375	3	4	2009		1477531	2	4	2009		1038437	1	2010
380437	2	2010		524282	3	4	2009		209250	2	1	2009		1089062	2	2010
623625	3	2010		468188	3	4	2009		981719	1	2	2009		653437	1	2010
340187	1	2010		1110406	3	1	2009		331031	2	4	2009		760750	3	2010
1121844	3	2010		964625	3	2	2009		348062	2	4	2009		1134625	2	2010
436281	1	2010		300094	3	2	2009		379562	1	4	2009		498969	3	2010
508187	4	2010		778093	3	2	2009		493532	1	3	2009		432937	3	2010
423343	4	2010		692813	3	4	2009		354093	1	4	2009		599468	3	2010
627031	3	2010		544907	3	4	2009		538063	2	3	2009		627625	2	2010
449843	1	2010		646782	3	3	2009		289032	2	3	2009		665469	4	2010
230750	2	2010		929156	3	3	2009		364593	1	1	2009		565156	4	2010
567844	4	2010		483844	3	4	2009		211906	2	4	2009		586781	4	2010
331812	4	2010		307563	3	2	2009		385906	2	4	2009		642343	2	2010
668812	4	2010		441031	3	3	2009		607594	1	3	2009		519406	1	2010
357687	3	2010		527437	3	2	2009		540156	1	3	2009		777781	1	2010
238250	2	2010		1188000	3	3	2009		522438	1	3	2009		1080969	1	2010
465875	2	2010		1211625	3	4	2009		175062	2	2	2009		684750	2	2010
281063	3	2010		696969	3	1	2009		524219	1	1	2009		1248062	3	2010
503375	1	2010		742688	3	3	2009		272656	2	4	2009		856500	3	2010
488906	1	2010		743156	3	4	2009		119344	2	3	2009		860750	4	2010
650844	3	2010		666969	3	3	2009		195062	2	3	2009		603500	3	2010
638407	3	2010		677188	3	4	2009		952562	2	2	2009		715062	4	2010
103812	1	2010		904281	3	4	2009		271938	2	3	2009		821375	2	2010
406656	4	2010		631625	3	1	2009		504375	1	3	2009		615844	4	2010
669032	3	2010		674531	3	2	2009		453719	1	1	2009		524468	3	2011
708719	2	2010		982188	3	4	2009		455843	1	4	2009		331938	4	2011
294563	2	2010		873437	3	1	2009		317312	2	2	2009		331156	2	2011
267094	4	2010		761250	3	4	2009		544469	1	1	2009		366437	1	2011
302562	2	2010		636062	3	3	2009		229000	2	4	2009		366719	2	2011
261218	4	2010		836094	3	4	2009		188969	2	4	2009		538094	3	2011
205313	2	2010		792188	3	2	2009		162094	2	3	2009		444469	4	2011
209031	2	2010		877750	3	4	2009		190906	2	2	2009		299969	1	2011
171906	1	2010		862906	3	3	2009		1041375	1	4	2009		451937	2	2011
271188	2	2010		861750	3	1	2009		569781	1	3	2009		1449000	4	2011
849187	4	2010		1067969	3	3	2009		405594	1	1	2009		249250	3	2011
350969	1	2010		1012156	3	3	2009		217625	2	2	2009		368750	4	2011
129781	3	2010		631312	3	1	2009		154156	2	4	2009		465313	2	2011
259125	4	2010		1346219	3	2	2009		517000	1	4	2009		392344	3	2011
491656	3	2010		876375	3	1	2009		358844	2	1	2009		320625	4	2011
505281	4	2010		1075468	3	1	2009		221594	2	1	2009		340906	4	2011
437563	3	2010		1422687	3	4	2009		419250	2	3	2009		271000	2	2011
219656	4	2010		250218	3	3	2009		201875	2	3	2009		1269188	3	2011
237344	4	2010		293875	3	4	2009		568406	1	2	2009		308875	4	2011
395500	1	2010		852781	3	3	2009		706532	1	4	2009		476438	3	2011
244969	3	2010		259907	3	4	2009		381219	2	2	2009		550344	3	2011
346532	1	2010		1053782	3	2	2009		542312	1	3	2009		1453438	1	2011
639656	1	2010		1419156	3	1	2009		281906	2	2	2009		354218	4	2011
253344	3	2010		1175125	3	1	2009		201438	2	2	2009		353063	4	2011
416500	2	2010		1091938	3	1	2009		379625	2	4	2009		685875	4	2011
506813	4	2010		515875	3	4	2009		498219	1	3	2009		772562	2	2011
209656	4	2010		1262969	3	2	2009		351657	2	4	2009		383437	3	2011
489563	4	2010		364656	3	1	2009		406782	2	3	2009		304406	4	2011
354812	1	2010		1134187	3	4	2009		326062	2	1	2009		390562	4	2011
428656	4	2010		329594	3	2	2009		500812	1	2	2009		359906	2	2011
526282	3	2010		567657	3	3	2009		444188	2	4	2009		564625	4	2011
419625	4	2010		370469	3	4	2009		252625	2	3	2009		286062	2	2011
326906	1	2010		841782	3	1	2009		206343	2	4	2009		284500	1	2011
906000	2	2010		294281	3	2	2009		274156	2	1	2009		468750	2	2011
188593	2	2010		562531	3	4	2009		269000	1	4	2009		362031	4	2011
113281	4	2010		640531	3	3	2009		228000	2	2	2009		883250	3	2011
234750	4	2010		367844	3	4	2009		212687	2	2	2009		482656	2	2011
383500	3	2010		389813	3	2	2009		539531	1	2	2009		900469	3	2011
808656	2	2010		373968	3	3	2009		415844	1	1	2009		603156	3	2011
446188	4	2010		341938	3	1	2009		214625	2	1	2009		319782	2	2011
105031	2	2010		823656	3	2	2009		567125	1	2	2009		377062	2	2011
403250	2	2010		558375	3	3	2009		541375	1	3	2009		267000	3	2011
208969	1	2010		854219	3	1	2009		238375	2	4	2009		530437	2	2011
292344	4	2010		529468	3	1	2009		154813	2	4	2009		368125	2	2011
252437	4	2010		281156	3	3	2009		249782	2	4	2009		529375	4	2011
284031	2	2010		437594	3	1	2009		519125	1	3	2009		465281	3	2011
452250	4	2010		337219	3	2	2009		420375	1	4	2009		462094	2	2011
348718	1	2010		375969	3	1	2009		314031	2	2	2009		437187	2	2011
197218	3	2010		533125	3	3	2009		183531	2	2	2009		459375	3	2011
546812	2	2010		573562	3	2	2009		1163531	2	1	2009		517187	4	2011
436938	4	2010		1075062	3	1	2009		537125	1	1	2009		473937	3	2011
436125	4	2010		399718	3	3	2009		127687	2	4	2009		1154156	1	2011
538688	2	2010		1007219	3	1	2009		297781	2	2	2009		797031	4	2011
381907	2	2010		337937	3	3	2009		213687	2	4	2009		441532	3	2011
461813	4	2010		681968	3	3	2009		225250	2	3	2009		327843	4	2011
367125	2	2010		513875	3	4	2009		622938	1	4	2009		296000	4	2011
499218	1	2010		322281	3	2	2009		684906	1	3	2009		323093	2	2011
608938	2	2010		316500	3	4	2009		213281	2	1	2009		488500	3	2011
570532	3	2010		1102937	3	2	2009		408032	2	3	2009		457594	4	2011
486438	2	2010		1367218	3	1	2009		391063	1	4	2009		427063	1	2011
1217719	2	2010		434062	3	4	2009		755906	1	4	2009		272813	4	2011
268906	2	2010		1373625	3	2	2009		291032	2	1	2009		637594	2	2011
509093	3	2010		445531	3	3	2009		847937	2	1	2009		310094	2	2011
271187	4	2010		1147375	3	1	2009		186157	2	1	2009		260156	1	2011
329968	2	2010		600125	3	1	2009		481750	1	4	2009		355875	1	2011
511625	4	2010		549781	3	4	2009		412093	2	1	2009		354844	2	2011
854188	4	2010		419531	3	3	2009		249063	2	4	2009		303156	4	2011
1094563	3	2010		543468	3	2	2009		343469	2	3	2009		364813	3	2011
572843	1	2010		1134812	3	2	2009		733813	1	4	2009		1234219	3	2011
321031	2	2010		560375	3	4	2009		373187	2	3	2009		383844	4	2011
298875	2	2010		607937	3	1	2009		228687	2	2	2009		346125	4	2011
287594	1	2010		848625	3	1	2009		192593	2	4	2009		664282	1	2011
315969	3	2010		518187	3	4	2009		389344	2	3	2009		469188	3	2011
660094	4	2010		806188	3	1	2009		838469	1	2	2009		428781	2	2011
201813	3	2010		553625	3	3	2009		549594	1	1	2009		471219	4	2011
428000	3	2010		336625	3	4	2009		738000	1	1	2009		1169312	1	2011
319938	3	2010		758281	3	4	2009		223531	1	3	2009		355656	2	2011
756312	3	2010		502187	3	4	2009		283750	2	3	2009		955531	2	2011
103406	3	2010		533469	3	1	2009		382719	2	1	2009		425219	4	2011
181968	4	2010		717719	3	4	2009		380532	2	2	2009		811000	1	2011
968688	2	2010		729906	3	2	2009		191031	2	4	2009		300500	1	2011
236875	3	2010		708124	3	4	2009		357531	1	1	2009		544250	3	2011
140781	3	2010		900438	3	3	2009		430937	2	3	2009		588625	2	2011
114500	4	2010		481219	3	4	2009		359406	2	2	2009		415063	4	2011
457625	1	2010		663657	3	4	2009		614875	1	4	2009		411343	1	2011
145156	1	2010		603000	3	3	2009		457094	2	2	2009		659938	1	2011
317469	4	2010		632032	3	4	2009		545031	1	4	2009		454375	2	2011
277218	1	2010		716969	3	3	2009		769969	1	3	2009		357438	4	2011
419375	3	2010		583094	3	3	2009		384688	2	4	2009		299531	3	2011
443563	3	2010		596781	3	4	2009		202375	2	4	2009		383093	4	2011
381281	4	2010		580937	3	3	2009		496469	2	4	2009		570844	1	2011
509594	4	2010		579782	3	3	2009		410500	1	1	2009		440344	4	2011
306781	4	2010		559687	3	3	2009		215187	2	4	2009		364875	2	2011
336968	2	2010		457218	3	1	2009		1224781	1	1	2009		533468	1	2011
483344	3	2010		1423719	3	1	2009		255719	2	3	2009		416500	1	2011
493156	2	2010		577688	3	4	2009		575656	2	2	2009		429781	3	2011
120063	1	2010		632500	3	3	2009		569094	1	3	2009		352906	3	2011
388469	1	2010		545219	3	4	2009		445375	1	3	2009		296531	2	2011
774094	3	2010		733219	3	4	2009		490719	2	4	2009		673344	2	2011
287000	2	2010		504250	3	3	2009		658938	1	1	2009		397906	1	2011
134407	1	2010		1101000	3	3	2009		1069719	1	4	2009		464344	2	2011
1095718	4	2010		678344	3	2	2009		449625	2	2	2009		418000	4	2011
466125	1	2010		955938	3	4	2009		1201093	1	2	2009		462563	4	2011
398063	2	2010			3	4	2009		450219	2	2	2009		401719	1	2011
100469	1	2010		506593	3	2	2009		451062	2	4	2009		373031	4	2011
412375	3	2010		1440187	3	2	2009		397719	2	4	2009		370344	2	2011
595968	3	2010		626376	3	3	2009		926593	1	4	2009		516657	1	2011
904656	3	2010		732969	3	4	2009		402500	2	3	2009		422563	4	2011
543531	1	2010		495812	3	2	2009		1332813	1	2	2009		270063	3	2011
406938	2	2010		1108781	3	2	2009		731907	2	2	2009		391563	4	2011
830031	2	2010		567312	3	4	2009		678500	1	4	2009		275812	4	2011
289625	2	2010		588281	3	4	2009		617875	2	3	2009		539812	4	2011
1088000	1	2010		466750	3	3	2009		1108625	1	1	2009		374063	2	2011
1009844	2	2010		562438	3	2	2009		404157	2	4	2009		376000	4	2011
509563	4	2010		1291563	3	1	2009		554937	2	2	2009		393562	2	2011
509969	4	2010		1074594	3	1	2009		650938	1	4	2009		415906	4	2011
524157	1	2010		525093	3	2	2009		592625	1	1	2009		226625	1	2011
419656	4	2010		584218	3	2	2009		610531	2	3	2009		330313	4	2011
651750	1	2010		717219	3	4	2009		1240344	1	2	2009		706594	4	2011
1270688	2	2010		485812	3	2	2009		839718	1	2	2009		311469	2	2011
281750	4	2010		247469	3	2	2009		880563	1	1	2009		403781	1	2011
334281	3	2010		436156	3	3	2009		482250	2	4	2009		466969	2	2011
373250	4	2010		476000	3	3	2009			1	3	2009		425750	4	2011
1390937	4	2010		1013657	3	1	2009		576969	2	2	2009		433875	2	2011
400187	3	2010			3	4	2009		452437	2	4	2009		500594	1	2011
465469	1	2010		446750	3	1	2009		438188	2	1	2009		888937	2	2011
789968	4	2010		231157	3	3	2009		407406	2	1	2009		317000	4	2011
417094	4	2010		289250	3	1	2009		369625	2	4	2009		310375	4	2011
439531	3	2010		408781	3	3	2009		680718	1	2	2009		458031	2	2011
476844	2	2010		766063	3	2	2009		530875	2	4	2009		350719	4	2011
216281	2	2010		302062	3	2	2009		417031	2	4	2009		417937	4	2011
317500	2	2010		630250	3	3	2009		566406	1	1	2009		263844	2	2011
120187	1	2010		465312	3	4	2009		842188	1	2	2009		994812	4	2011
331843	3	2010		1031813	3	1	2009		847844	1	4	2009		286844	1	2011
854875	2	2010		328000	3	4	2009		573594	2	4	2009		347625	4	2011
865438	3	2010		459375	3	3	2009		676500	1	1	2009		383125	3	2011
220094	3	2010		226719	3	1	2009		445312	2	4	2009		409500	4	2011
391407	2	2010		902844	3	3	2009		616469	1	2	2009		1398093	1	2011
307813	2	2010		464562	3	2	2009		546063	1	4	2009		320313	3	2011
363219	3	2010		312781	3	2	2009		418657	2	3	2009		278687	4	2011
551750	1	2010		404531	3	2	2009		1453938	2	1	2009		272312	4	2011
124312	3	2010		756469	3	2	2009		472938	2	4	2009		329031	1	2011
428031	4	2010		484188	3	1	2009		1081031	1	1	2009		508094	3	2011
246500	3	2010		550563	3	1	2009		241125	1	1	2009		551188	4	2011
380500	1	2010		383125	3	4	2009		674469	1	3	2009		466750	1	2011
379875	1	2010		279250	3	3	2009		669844	2	4	2009		346594	3	2011
705094	1	2010		993406	3	2	2009		710000	2	2	2009		345344	4	2011
165594	4	2010		301531	3	1	2009		417843	2	3	2009		262813	4	2011
826094	1	2010		495062	3	2	2009		758375	1	2	2009		278969	2	2011
564437	3	2010		553594	3	1	2009		991719	1	2	2009		450750	2	2011
300718	1	2010		472531	3	3	2009		440344	2	4	2009			2	2011
812718	2	2010		325438	3	4	2009		731719	2	4	2009		362125	4	2011
107438	4	2010		390250	3	3	2009		725718	1	1	2009		229188	2	2011
486250	4	2010		349313	3	2	2009		427344	2	4	2009		312750	4	2011
394063	2	2010		498719	3	4	2009		931781	1	2	2009		281500	2	2011
182375	4	2010		508719	3	4	2009		813688	1	2	2009		294844	4	2011
311250	3	2010		311562	3	1	2009		733375	1	3	2009		304718	2	2011
212469	3	2010		577250	3	1	2009		808187	1	3	2009		242563	2	2011
160407	1	2010		385281	3	2	2009		1125625	1	2	2009		271750	1	2011
	4	2010		857500	3	4	2009		436625	2	4	2009		424875	1	2011
398312	4	2010		484563	3	4	2009		592032	1	4	2009		491843	1	2011
385718	3	2010		430469	3	2	2009		736406	1	4	2009		275657	4	2011
208282	1	2010		341781	3	4	2009		748219	1	1	2009		342375	4	2011
626218	2	2010		393875	3	2	2009		596218	2	4	2009		457469	1	2011
306187	4	2010		795719	3	3	2009		970687	2	3	2009		285719	3	2011
426406	2	2010		311688	3	4	2009		822375	2	2	2009		382219	2	2011
396500	4	2010		476000	3	2	2009		895032	1	4	2009		276218	3	2011
655656	2	2010		449344	3	3	2009		807687	1	4	2009		413438	3	2011
1055343	3	2010		440312	3	2	2009		228281	1	1	2010		288406	3	2011
391469	1	2010		302719	3	4	2009		558531	1	1	2010		524281	2	2011
107000	4	2010		471906	3	4	2009		988688	2	4	2010		552844	1	2011
353687	4	2010		427343	3	1	2009		739000	2	2	2010		288750	2	2011
181719	4	2010		605875	3	3	2009		688157	2	2	2010		509781	4	2011
314906	4	2010		424406	3	4	2009		312907	1	3	2010		373063	4	2011
269093	4	2010		581000	3	4	2009		1028782	2	3	2010		370125	3	2011
513969	1	2010		579594	3	2	2009		455844	2	4	2010		356250	4	2011
382719	4	2010		257187	3	4	2009		827093	1	4	2010		297500	3	2011
104032	2	2010		934969	3	4	2009		690938	1	2	2010		496031	3	2011
590219	2	2010		502875	3	2	2009		1435968	1	1	2010		371125	4	2011
148437	1	2010		689000	3	4	2009		644625	2	3	2010		391157	3	2011
639156	3	2010		465781	3	2	2009			2	3	2010		766782	2	2011
842688	2	2010		509625	3	3	2009		1163875	2	1	2010		394938	2	2011
790125	1	2010		462656	3	3	2009		228687	2	1	2010		243281	4	2011
299968	4	2010		595782	3	2	2009		405031	2	1	2010		967000	1	2011
389375	1	2010		714657	3	4	2009		582718	1	2	2010		1010125	4	2011
337313	4	2010		432187	3	4	2009		132062	2	2	2010		389844	3	2011
360032	4	2010		411906	3	3	2009		260562	2	1	2010		1096781	1	2011
561969	3	2010		511844	3	4	2009		668281	1	3	2010		290375	2	2011
497875	2	2010		642219	3	4	2009		1167843	2	1	2010		537844	2	2011
560312	2	2010		327187	3	3	2009		1371407	2	2	2010		316406	3	2011
1455187	1	2010		327031	3	4	2009		931406	2	2	2010		296969	2	2011
299687	4	2010		476188	3	3	2009		385344	2	1	2010		313500	3	2011
934625	4	2010		377437	3	1	2009		687438	1	4	2010		353906	1	2011
537781	4	2010		467656	3	4	2009		1153844	1	4	2010		274562	3	2011
102407	3	2010		981719	3	2	2009		811125	1	2	2010		487032	1	2011
340844	4	2010		379562	3	4	2009		910656	2	2	2010		346625	4	2011
473250	2	2010		493532	3	3	2009		651843	1	4	2010		270719	4	2011
399906	3	2010		354093	3	4	2009		852875	2	3	2010		389219	3	2011
124438	1	2010		364593	3	1	2009		1196250	2	4	2010		1109187	4	2011
111875	3	2010		607594	3	3	2009		821406	1	4	2010		396844	2	2011
943781	1	2010		540156	3	3	2009		646625	1	3	2010		375656	4	2011
370063	4	2010		522438	3	3	2009		768718	2	4	2010		356312	4	2011
614219	2	2010		524219	3	1	2009		427625	2	4	2010		367687	4	2011
345500	3	2010		504375	3	3	2009			2	4	2010		510156	2	2011
1395188	3	2010		453719	3	1	2009		367157	2	4	2010		328594	1	2011
105218	1	2010		455843	3	4	2009		915063	1	4	2010		567719	4	2011
405469	1	2010		544469	3	1	2009		1114031	2	3	2010		423094	1	2011
352063	4	2010		1041375	3	4	2009		770218	1	1	2010		414688	3	2011
513343	3	2010		569781	3	3	2009		681656	1	3	2010		264468	3	2011
635812	2	2010		405594	3	1	2009		657718	2	2	2010		386719	4	2011
384344	3	2010		517000	3	4	2009		311469	2	4	2010		409625	4	2011
121437	2	2010		568406	3	2	2009		892875	1	4	2010		340187	3	2011
502781	3	2010		706532	3	4	2009		1081375	2	3	2010		353406	4	2011
413875	2	2010		542312	3	3	2009		532406	1	4	2010		430094	4	2011
141563	4	2011		498219	3	3	2009		799750	1	3	2010		398968	4	2011
188781	4	2011		500812	3	2	2009		643031	2	2	2010		353344	4	2011
134687	1	2011		269000	3	4	2009		671907	2	3	2010		377718	4	2011
247562	2	2011		539531	3	2	2009		1301000	2	1	2010		644344	3	2011
132906	4	2011		415844	3	1	2009		689157	2	1	2010		474875	2	2011
309156	2	2011		567125	3	2	2009		1306532	1	2	2010		205906	4	2011
222157	4	2011		541375	3	3	2009		604000	2	4	2010		394094	4	2011
120500	3	2011		519125	3	3	2009		579625	2	2	2010		387062	4	2011
102250	4	2011		420375	3	4	2009		615094	1	2	2010		338250	4	2011
208875	4	2011		537125	3	1	2009		673719	2	1	2010		360844	4	2011
154219	1	2011		622938	3	4	2009		340469	2	2	2010		352375	4	2011
109843	3	2011		684906	3	3	2009		791094	1	4	2010		350063	4	2011
178594	2	2011		391063	3	4	2009		520938	2	1	2010		324937	3	2011
147032	3	2011		755906	3	4	2009		704563	2	4	2010		370625	4	2011
269187	3	2011		481750	3	4	2009		612844	2	3	2010		439844	2	2011
127094	1	2011		733813	3	4	2009		812843	2	1	2010		590531	3	2011
103406	3	2011		838469	3	2	2009		407219	2	2	2010		327063	4	2011
176938	4	2011		549594	3	1	2009		268438	2	2	2010		349688	3	2011
	3	2011		738000	3	1	2009		663000	1	2	2010		933281	1	2011
216125	4	2011		223531	3	3	2009		518125	2	2	2010		539094	1	2011
112625	2	2011		357531	3	1	2009		119719	2	3	2010		342968	3	2011
167906	1	2011		614875	3	4	2009		562719	2	3	2010		308469	1	2011
228813	3	2011		545031	3	4	2009		765157	2	4	2010		602187	1	2011
302657	1	2011		769969	3	3	2009		292875	2	4	2010		858250	1	2011
144656	1	2011		410500	3	1	2009		720875	1	2	2010		396000	3	2011
157219	3	2011		1224781	3	1	2009		1264750	2	2	2010		478656	1	2011
182156	1	2011		569094	3	3	2009		747813	1	3	2010		361812	1	2011
120406	4	2011		445375	3	3	2009		883438	1	4	2010		353375	3	2011
	4	2011		658938	3	1	2009		657125	1	4	2010		366718	3	2011
147063	3	2011		1069719	3	4	2009		501438	2	3	2010		394031	3	2011
191094	4	2011		1201093	3	2	2009		1079094	1	3	2010		423437	4	2011
137468	3	2011		926593	3	4	2009		456843	2	3	2010		363313	2	2011
248906	1	2011		1332813	3	2	2009		251407	2	3	2010		589563	1	2011
233156	3	2011		678500	3	4	2009		772438	1	4	2010		332469	1	2011
205250	2	2011		1108625	3	1	2009		1061125	2	1	2010		419813	4	2011
319750	1	2011		650938	3	4	2009		419281	2	2	2010		382625	4	2011
	3	2011		592625	3	1	2009		653531	1	4	2010		319250	2	2011
117750	3	2011		1240344	3	2	2009		830875	2	3	2010		293219	3	2011
169844	1	2011		839718	3	2	2009		1366688	2	1	2010		477031	3	2011
506594	1	2011		880563	3	1	2009		440125	2	4	2010		380000	1	2011
221125	4	2011			3	3	2009		862657	1	2	2010		287407	2	2011
135469	4	2011		680718	3	2	2009		496188	2	1	2010		256437	3	2011
168969	4	2011		566406	3	1	2009		614938	1	2	2010		319375	4	2011
114625	2	2011		842188	3	2	2009		674844	1	2	2010		382125	4	2011
152188	2	2011		847844	3	4	2009		716313	2	3	2010		396125	4	2011
150313	4	2011		676500	3	1	2009		1157000	2	2	2010		446594	1	2011
162469	2	2011		616469	3	2	2009		1072312	1	1	2010		287812	3	2011
278875	2	2011		546063	3	4	2009		586406	2	4	2010		294375	2	2011
238406	4	2011		1081031	3	1	2009		195313	2	4	2010		279937	3	2011
114000	3	2011		241125	3	1	2009		893312	2	4	2010		634125	4	2011
122531	1	2011		674469	3	3	2009		492719	2	4	2010		271781	1	2011
356500	1	2011		758375	3	2	2009		703125	2	2	2010		721000	2	2011
177375	4	2011		991719	3	2	2009		1395906	2	2	2010		510094	3	2011
133625	2	2011		725718	3	1	2009		376250	2	1	2010		573531	1	2011
129031	1	2011		931781	3	2	2009		642438	1	2	2010		382031	4	2011
197656	1	2011		813688	3	2	2009		826281	1	4	2010		357375	2	2011
	2	2011		733375	3	3	2009		209813	2	1	2010		548437	1	2011
156718	4	2011		808187	3	3	2009		1096500	2	2	2010		782000	2	2011
159937	2	2011		1125625	3	2	2009		763625	1	3	2010		442938	2	2011
228593	1	2011		592032	3	4	2009		436813	2	3	2010		403500	3	2011
138282	2	2011		736406	3	4	2009		663375	1	4	2010		248250	3	2011
115375	2	2011		748219	3	1	2009		708937	1	2	2010		341781	1	2011
141719	1	2011		895032	3	4	2009		487157	2	2	2010		435594	3	2011
116250	1	2011		807687	3	4	2009		283813	2	2	2010		411032	4	2011
144469	4	2011		228281	3	1	2010		459125	2	3	2010		263218	2	2011
	2	2011		558531	3	1	2010		626844	2	3	2010		304625	4	2011
221562	4	2011		312907	3	3	2010		259843	2	3	2010		333875	3	2011
132625	4	2011		827093	3	4	2010		553562	1	4	2010		956875	4	2011
118406	3	2011		690938	3	2	2010		667406	2	4	2010		346875	2	2011
350438	3	2011		1435968	3	1	2010		343625	2	4	2010		333062	1	2011
240063	2	2011		582718	3	2	2010		582250	1	3	2010		315469	3	2011
214406	4	2011		668281	3	3	2010		198687	2	3	2010		316219	3	2011
139812	1	2011		687438	3	4	2010		312094	2	3	2010		496563	4	2011
214281	1	2011		1153844	3	4	2010		375219	1	3	2010		336032	4	2011
163000	2	2011		811125	3	2	2010		493625	1	3	2010		867219	1	2011
132156	4	2011		651843	3	4	2010		707656	2	3	2010		453313	3	2011
237000	3	2011		821406	3	4	2010		290187	2	4	2010		431687	4	2011
232438	2	2011		646625	3	3	2010		315625	2	4	2010		409000	4	2011
209469	3	2011		915063	3	4	2010		590375	1	3	2010		469531	3	2011
191156	1	2011		770218	3	1	2010		379844	2	4	2010		958188	1	2011
171562	4	2011		681656	3	3	2010		522406	2	4	2010		1190032	2	2011
220063	2	2011		892875	3	4	2010		105313	2	2	2010		300000	4	2011
228657	2	2011		532406	3	4	2010		689875	2	4	2010		605281	2	2011
	1	2011		799750	3	3	2010		1098094	2	2	2010		332437	4	2011
164156	3	2011		1306532	3	2	2010		467063	1	4	2010		274156	2	2011
176812	1	2011		615094	3	2	2010		344562	1	3	2010		243312	3	2011
584406	3	2011		791094	3	4	2010		565750	2	3	2010		402782	4	2011
155031	4	2011		663000	3	2	2010		605562	2	1	2010		515250	1	2011
160250	3	2011		720875	3	2	2010		444250	2	3	2010		310719	3	2011
217437	2	2011		747813	3	3	2010		699781	2	2	2010		402407	3	2011
195875	3	2011		883438	3	4	2010		1299344	1	2	2010		910875	4	2011
303719	1	2011		657125	3	4	2010		514000	1	4	2010		280000	3	2011
202125	1	2011		1079094	3	3	2010		300813	2	3	2010		327188	3	2011
177000	2	2011		772438	3	4	2010		693407	2	4	2010		384344	2	2011
183718	2	2011		653531	3	4	2010		498593	1	4	2010		408156	3	2011
154969	4	2011		862657	3	2	2010		450344	2	1	2010		567500	1	2011
181156	4	2011		614938	3	2	2010		522063	2	1	2010		382375	1	2011
320187	2	2011		674844	3	2	2010		538219	1	2	2010		563125	1	2011
107844	2	2011		1072312	3	1	2010		446188	2	4	2010		489157	4	2011
206531	3	2011		642438	3	2	2010		509875	2	2	2010		453344	3	2011
180281	4	2011		826281	3	4	2010		690625	1	4	2010		384125	4	2011
152968	1	2011		763625	3	3	2010		574875	2	3	2010		447532	3	2011
229188	2	2011		663375	3	4	2010		966094	2	1	2010		250844	2	2011
187657	2	2011		708937	3	2	2010		532406	2	2	2010		648469	4	2011
292687	3	2011		553562	3	4	2010		432875	2	4	2010		596031	4	2011
337063	4	2011		582250	3	3	2010		541031	2	3	2010		392938	3	2011
229375	1	2011		375219	3	3	2010		613594	2	3	2010		391718	4	2011
183875	1	2011		493625	3	3	2010		625500	2	4	2010		354219	2	2011
130438	1	2011		590375	3	3	2010		871938	2	4	2010		306938	4	2011
440281	1	2011		467063	3	4	2010		270219	2	1	2010		331375	4	2011
280375	4	2011		344562	3	3	2010		341219	2	2	2010		617719	3	2011
246218	3	2011		1299344	3	2	2010		565437	2	4	2010		381844	4	2011
172406	1	2011		514000	3	4	2010		394719	2	4	2010		398875	4	2011
126156	2	2011		498593	3	4	2010			1	2	2010		557593	4	2011
157032	4	2011		538219	3	2	2010		570125	1	4	2010		287000	3	2011
270375	1	2011		690625	3	4	2010		878375	1	3	2010		442688	4	2011
150094	4	2011			3	2	2010		747438	2	2	2010		396781	3	2011
244593	1	2011		570125	3	4	2010		523063	2	2	2010		382813	4	2011
153938	3	2011		878375	3	3	2010		705094	1	2	2010		474500	3	2011
189188	1	2011		705094	3	2	2010		308469	2	1	2010		498156	3	2011
254719	3	2011		772437	3	3	2010		772437	1	3	2010		975813	4	2011
277562	4	2011		464281	3	1	2010		464281	1	1	2010		439000	4	2011
205625	3	2011		459094	3	3	2010		102812	2	2	2010		477625	4	2011
259375	3	2011		959875	3	3	2010		459094	1	3	2010		716250	2	2011
295719	4	2011		478437	3	2	2010		270843	2	2	2010		718219	4	2011
264187	3	2011		1007031	3	3	2010		463906	2	2	2010		519125	3	2011
217031	4	2011		749000	3	3	2010		389625	2	4	2010		520437	4	2011
403313	4	2011		676656	3	2	2010		380437	2	2	2010		837969	1	2011
306781	2	2011		937532	3	3	2010		959875	1	3	2010		649125	3	2011
268843	3	2011		843625	3	4	2010		623625	2	3	2010		329156	3	2011
322343	1	2011		430468	3	2	2010		340187	2	1	2010		409625	3	2011
270719	2	2011		605750	3	4	2010		478437	1	2	2010		629688	2	2011
236343	3	2011		229156	3	3	2010		1007031	1	3	2010		441375	2	2011
304937	4	2011		687344	3	3	2010		1121844	2	3	2010		388844	4	2011
104000	1	2011		940906	3	3	2010		436281	2	1	2010		426906	3	2011
293875	3	2011		806219	3	3	2010		508187	2	4	2010		473875	3	2011
324000	3	2011		688968	3	4	2010		749000	1	3	2010		378469	2	2011
315625	4	2011		859281	3	4	2010		676656	1	2	2010		565219	1	2011
297625	1	2011		713000	3	4	2010		423343	2	4	2010		296968	2	2011
280437	2	2011		567562	3	4	2010		937532	1	3	2010		529031	2	2011
457000	3	2011		571656	3	3	2010		627031	2	3	2010		328281	2	2011
342250	4	2011		767094	3	2	2010		843625	1	4	2010		317438	2	2011
290781	3	2011		220688	3	1	2010		430468	1	2	2010			2	2011
380907	3	2011			3	1	2010		605750	1	4	2010		298657	1	2011
343531	2	2011		441437	3	1	2010		449843	2	1	2010		379843	2	2011
411062	4	2011		809500	3	2	2010		230750	2	2	2010		348219	4	2011
305312	3	2011		966406	3	4	2010		567844	2	4	2010		316625	2	2011
274500	4	2011		649656	3	4	2010		229156	1	3	2010		346313	4	2011
402937	4	2011		702250	3	3	2010		687344	1	3	2010		492094	2	2011
307719	4	2011		465500	3	4	2010		940906	1	3	2010		259438	1	2011
257906	1	2011		608687	3	2	2010		331812	2	4	2010		287219	4	2011
304219	4	2011		917625	3	4	2010		668812	2	4	2010		267968	3	2011
281563	2	2011		780500	3	4	2010		357687	2	3	2010		410063	2	2011
232094	4	2011		444625	3	3	2010		806219	1	3	2010		435625	2	2011
122468	2	2011		953469	3	2	2010		688968	1	4	2010		329406	3	2011
273094	1	2011		654562	3	4	2010		238250	2	2	2010		566312	3	2011
294625	4	2011		886906	3	4	2010		859281	1	4	2010		394812	3	2011
344562	1	2011		614438	3	3	2010		465875	2	2	2010		491375	3	2011
274500	1	2011		1434781	3	1	2010		281063	2	3	2010		328156	1	2011
350156	1	2011		645187	3	2	2010		503375	2	1	2010		348063	3	2011
287532	3	2011		614406	3	4	2010		488906	2	1	2010		404343	3	2011
113219	1	2011		455906	3	4	2010		713000	1	4	2010		392156	2	2011
159531	2	2011		780656	3	4	2010		567562	1	4	2010		458250	3	2011
102531	4	2011		1441250	3	1	2010		571656	1	3	2010		367438	4	2011
145688	1	2011		566531	3	4	2010		767094	1	2	2010		398156	3	2011
212344	4	2011		891281	3	4	2010		650844	2	3	2010		380031	4	2011
170969	2	2011		776719	3	1	2010		638407	2	3	2010		306656	4	2011
134250	3	2011		628906	3	4	2010		220688	1	1	2010		416500	1	2011
157218	3	2011		970437	3	2	2010		103812	2	1	2010		724000	4	2011
258718	4	2011		509719	3	2	2010			1	1	2010		679782	1	2011
125812	4	2011		393437	3	1	2010		406656	2	4	2010		373563	4	2011
127687	4	2011		589562	3	3	2010		669032	2	3	2010		590875	1	2011
209157	2	2011		649594	3	4	2010		708719	2	2	2010		474031	3	2011
181468	3	2011		600844	3	4	2010		294563	2	2	2010		401187	4	2011
141094	4	2011		789500	3	4	2010		267094	2	4	2010		357406	3	2011
228500	2	2011		807063	3	4	2010		441437	1	1	2010		438282	4	2011
233656	4	2011		820813	3	4	2010		809500	1	2	2010		520344	2	2011
176062	4	2011		704313	3	3	2010		302562	2	2	2010		1199375	1	2011
309907	2	2011		1312375	3	3	2010		966406	1	4	2010		1154281	2	2011
260687	4	2011		669093	3	3	2010		261218	2	4	2010		534157	3	2011
168500	3	2011		641312	3	4	2010		205313	2	2	2010		376938	1	2011
	1	2011		822000	3	2	2010		649656	1	4	2010		465438	4	2011
132437	1	2011		786093	3	4	2010		209031	2	2	2010		322937	2	2011
118406	2	2011		425907	3	4	2010		702250	1	3	2010		521594	2	2011
195907	1	2011		548313	3	1	2010		171906	2	1	2010		782468	1	2011
133000	3	2011		777281	3	4	2010		271188	2	2	2010		459782	4	2011
288093	4	2011		736218	3	4	2010		465500	1	4	2010		346156	4	2011
132344	4	2011		768750	3	4	2010		849187	2	4	2010		408937	1	2011
237719	3	2011		698844	3	2	2010		350969	2	1	2010		403500	1	2011
364219	3	2011		763031	3	3	2010		129781	2	3	2010		1240563	1	2011
189281	1	2011		934531	3	2	2010		608687	1	2	2010		282313	4	2011
151688	1	2011		456688	3	4	2010		259125	2	4	2010		483718	3	2011
184562	3	2011		558062	3	3	2010		491656	2	3	2010		504844	4	2011
142218	3	2011		822219	3	3	2010		505281	2	4	2010		302343	4	2011
181031	3	2011		820406	3	4	2010		917625	1	4	2010		295282	3	2012
162937	3	2011		717875	3	4	2010		780500	1	4	2010		338969	3	2012
382563	4	2011		652781	3	2	2010		444625	1	3	2010		209031	3	2012
176906	3	2011		565844	3	2	2010		437563	2	3	2010		268687	3	2012
219813	2	2011			3	4	2010		219656	2	4	2010		277375	3	2012
211906	4	2011		1103563	3	4	2010		953469	1	2	2010		251750	4	2012
189750	2	2011		1307750	3	3	2010		237344	2	4	2010		252500	4	2012
173688	3	2011		678968	3	2	2010		395500	2	1	2010		337031	4	2012
213187	4	2011		920157	3	3	2010		244969	2	3	2010		372468	3	2012
188687	2	2011		1286063	3	3	2010		654562	1	4	2010		834063	1	2012
258781	4	2011		583500	3	4	2010		886906	1	4	2010		365688	3	2012
	4	2011		1463625	3	4	2010		346532	2	1	2010		342844	4	2012
329000	1	2011		750094	3	4	2010		639656	2	1	2010		282062	1	2012
184906	2	2011		640812	3	4	2010		614438	1	3	2010		282906	4	2012
284157	2	2011		322031	3	2	2010		253344	2	3	2010		324313	2	2012
152344	4	2011		636125	3	4	2010		416500	2	2	2010		387938	2	2012
204063	2	2011		497063	3	1	2010		1434781	1	1	2010		270531	3	2012
403843	3	2011		584500	3	4	2010		506813	2	4	2010		287688	4	2012
995000	1	2011		797032	3	2	2010		209656	2	4	2010		808875	1	2012
146656	2	2011		618719	3	4	2010		489563	2	4	2010		288032	2	2012
214312	3	2011		342156	3	2	2010		645187	1	2	2010		251594	4	2012
153938	2	2011		839906	3	4	2010		354812	2	1	2010		913281	2	2012
244188	3	2011		1349906	3	3	2010		614406	1	4	2010		326250	4	2012
169813	4	2011		547531	3	3	2010		455906	1	4	2010		398282	2	2012
103093	3	2011		537625	3	4	2010		428656	2	4	2010		397594	4	2012
229063	3	2011		458312	3	3	2010		780656	1	4	2010		385438	4	2012
	1	2011		587688	3	3	2010		1441250	1	1	2010		832219	1	2012
215032	3	2011		494625	3	1	2010		526282	2	3	2010		376532	3	2012
187156	4	2011		810969	3	3	2010		419625	2	4	2010		229625	2	2012
135657	4	2011		586250	3	4	2010		326906	2	1	2010		458782	2	2012
193750	2	2011		605469	3	4	2010		906000	2	2	2010		411375	4	2012
183750	4	2011		610625	3	2	2010		188593	2	2	2010		347875	3	2012
164875	4	2011		614718	3	4	2010		566531	1	4	2010		254281	3	2012
203875	2	2011		639562	3	3	2010		891281	1	4	2010		402875	3	2012
271313	3	2011		673438	3	3	2010		113281	2	4	2010		507719	3	2012
420094	1	2011		636562	3	2	2010		234750	2	4	2010		380500	3	2012
1340031	2	2011		549844	3	3	2010		383500	2	3	2010		427187	2	2012
211063	3	2011		538968	3	1	2010		808656	2	2	2010		390344	4	2012
193438	3	2011		487907	3	2	2010		776719	1	1	2010		351250	3	2012
165719	3	2011		524594	3	4	2010		628906	1	4	2010		462500	4	2012
171593	1	2011		538375	3	4	2010		446188	2	4	2010		278313	4	2012
149218	2	2011		719625	3	2	2010		105031	2	2	2010		559500	3	2012
283875	1	2011		467812	3	4	2010		403250	2	2	2010		360969	4	2012
239437	4	2011		554687	3	3	2010		208969	2	1	2010		361125	2	2012
148656	4	2011		747906	3	3	2010		970437	1	2	2010		374250	3	2012
134969	1	2011			3	1	2010		292344	2	4	2010		357844	4	2012
156312	4	2011		642344	3	1	2010		509719	1	2	2010		399468	3	2012
256125	2	2011		928437	3	3	2010		252437	2	4	2010		394219	4	2012
159063	3	2011		845125	3	2	2010		284031	2	2	2010		267188	4	2012
253781	1	2011		634750	3	4	2010		452250	2	4	2010		271000	4	2012
120063	4	2011		621812	3	2	2010		393437	1	1	2010		395906	1	2012
180250	3	2011		778407	3	2	2010		589562	1	3	2010		563969	2	2012
236219	2	2011		637500	3	4	2010		348718	2	1	2010		307593	2	2012
212032	4	2011		602625	3	3	2010		649594	1	4	2010		404375	3	2012
139719	1	2011		660125	3	3	2010		197218	2	3	2010		285032	4	2012
213406	4	2011		668937	3	1	2010		546812	2	2	2010		260563	3	2012
302063	4	2011		544032	3	2	2010		600844	1	4	2010		234343	4	2012
244875	2	2011		701594	3	4	2010		436938	2	4	2010		275687	4	2012
187594	4	2011		607969	3	4	2010		436125	2	4	2010		371375	4	2012
167968	3	2011		589437	3	4	2010		789500	1	4	2010		404469	2	2012
314375	4	2011		1038437	3	1	2010		807063	1	4	2010		385468	3	2012
171750	4	2011		1089062	3	2	2010		538688	2	2	2010		1253750	3	2012
349750	2	2011		653437	3	1	2010		820813	1	4	2010		273500	4	2012
159437	3	2011		760750	3	3	2010		704313	1	3	2010		269875	2	2012
201000	1	2011		1134625	3	2	2010		381907	2	2	2010		329500	4	2012
201625	2	2011		498969	3	3	2010		1312375	1	3	2010		245687	4	2012
171031	4	2011		432937	3	3	2010		461813	2	4	2010			3	2012
137657	2	2011		599468	3	3	2010		669093	1	3	2010		249813	3	2012
136188	1	2011		627625	3	2	2010		367125	2	2	2010		1191250	2	2012
141938	1	2011		665469	3	4	2010		499218	2	1	2010		238750	2	2012
134250	3	2011		565156	3	4	2010		608938	2	2	2010		368781	2	2012
215687	1	2011		586781	3	4	2010		641312	1	4	2010		300844	1	2012
216375	1	2011		642343	3	2	2010		570532	2	3	2010		300907	4	2012
261813	1	2011		519406	3	1	2010		822000	1	2	2010		868062	1	2012
143875	4	2011		777781	3	1	2010		786093	1	4	2010		353062	3	2012
192844	3	2011		1080969	3	1	2010		425907	1	4	2010		272031	3	2012
167375	1	2011		684750	3	2	2010		548313	1	1	2010		295375	4	2012
150625	2	2011		1248062	3	3	2010		486438	2	2	2010		272625	4	2012
191187	2	2011		856500	3	3	2010		777281	1	4	2010		326657	3	2012
156969	3	2011		860750	3	4	2010		1217719	2	2	2010		323406	3	2012
163593	4	2011		603500	3	3	2010		268906	2	2	2010		297937	2	2012
170094	3	2011		715062	3	4	2010		736218	1	4	2010		279031	3	2012
163031	1	2011		821375	3	2	2010		509093	2	3	2010		340969	2	2012
329156	1	2011		615844	3	4	2010		271187	2	4	2010		441875	4	2012
212437	1	2011		524468	3	3	2011		768750	1	4	2010		280656	3	2012
120062	4	2011		331938	3	4	2011		329968	2	2	2010		302187	4	2012
164750	4	2011		331156	3	2	2011		511625	2	4	2010		270938	2	2012
213313	4	2011		366437	3	1	2011		854188	2	4	2010		290688	2	2012
	3	2011		366719	3	2	2011		1094563	2	3	2010		272594	4	2012
229188	3	2011		538094	3	3	2011		572843	2	1	2010		407094	1	2012
147969	3	2011		444469	3	4	2011		698844	1	2	2010		289469	2	2012
117187	3	2011		299969	3	1	2011		321031	2	2	2010		1033813	1	2012
122093	3	2011		451937	3	2	2011		298875	2	2	2010		286093	1	2012
128094	3	2011		1449000	3	4	2011		287594	2	1	2010		334437	4	2012
177281	4	2011		249250	3	3	2011		763031	1	3	2010		287782	4	2012
222437	3	2011		368750	3	4	2011		934531	1	2	2010		323500	3	2012
155562	4	2011		465313	3	2	2011		315969	2	3	2010		362844	3	2012
102813	1	2011		392344	3	3	2011		660094	2	4	2010		362563	2	2012
218813	4	2011		320625	3	4	2011		201813	2	3	2010		284656	1	2012
209031	2	2011		340906	3	4	2011		428000	2	3	2010		394250	3	2012
260188	4	2011		271000	3	2	2011		319938	2	3	2010		320907	4	2012
196063	1	2011		1269188	3	3	2011		456688	1	4	2010		435907	3	2012
158187	4	2011		308875	3	4	2011		558062	1	3	2010		245969	4	2012
213406	3	2011		476438	3	3	2011		822219	1	3	2010		447718	4	2012
227094	3	2011		550344	3	3	2011		756312	2	3	2010		359375	4	2012
241937	3	2011		1453438	3	1	2011		103406	2	3	2010		924062	1	2012
	4	2011		354218	3	4	2011		181968	2	4	2010		349375	3	2012
163407	4	2011		353063	3	4	2011		968688	2	2	2010		1463844	1	2012
239906	1	2011		685875	3	4	2011		820406	1	4	2010		261593	2	2012
127781	4	2011		772562	3	2	2011		717875	1	4	2010		435563	2	2012
190500	4	2011		383437	3	3	2011		652781	1	2	2010		252906	1	2012
156875	2	2011		304406	3	4	2011		565844	1	2	2010		270594	3	2012
270750	2	2011		390562	3	4	2011		236875	2	3	2010		265500	1	2012
148187	4	2011		359906	3	2	2011		140781	2	3	2010		236031	4	2012
142000	3	2011		564625	3	4	2011		114500	2	4	2010		1363469	2	2012
179218	1	2011		286062	3	2	2011		457625	2	1	2010		294781	2	2012
267750	2	2011		284500	3	1	2011			1	4	2010		232625	4	2012
141875	2	2011		468750	3	2	2011		145156	2	1	2010		1040094	1	2012
234844	3	2011		362031	3	4	2011		317469	2	4	2010		292906	3	2012
	4	2011		883250	3	3	2011		277218	2	1	2010		680969	2	2012
168250	4	2011		482656	3	2	2011		419375	2	3	2010		401000	2	2012
138250	4	2011		900469	3	3	2011		1103563	1	4	2010		254782	3	2012
218968	3	2011		603156	3	3	2011		443563	2	3	2010		393156	1	2012
217093	3	2011		319782	3	2	2011		381281	2	4	2010		233875	3	2012
351063	3	2011		377062	3	2	2011		1307750	1	3	2010		247750	3	2012
265406	1	2011		267000	3	3	2011		509594	2	4	2010		299375	3	2012
245063	3	2011		530437	3	2	2011		306781	2	4	2010		261656	2	2012
118500	4	2011		368125	3	2	2011		678968	1	2	2010		316032	2	2012
197531	1	2011		529375	3	4	2011		336968	2	2	2010		241406	4	2012
276531	4	2011		465281	3	3	2011		483344	2	3	2010		328625	4	2012
240687	4	2011		462094	3	2	2011		493156	2	2	2010		357156	4	2012
149406	1	2011		437187	3	2	2011		120063	2	1	2010		249812	1	2012
266406	4	2011		459375	3	3	2011		388469	2	1	2010		309344	4	2012
230750	1	2011		517187	3	4	2011		920157	1	3	2010		418875	2	2012
256218	2	2011		473937	3	3	2011		774094	2	3	2010		288094	4	2012
227281	1	2011		1154156	3	1	2011		1286063	1	3	2010		297781	4	2012
142625	2	2011		797031	3	4	2011		287000	2	2	2010		273688	3	2012
222250	2	2011		441532	3	3	2011		134407	2	1	2010		307719	3	2012
259469	3	2011		327843	3	4	2011		1095718	2	4	2010		294719	3	2012
163157	3	2011		296000	3	4	2011		583500	1	4	2010		281125	3	2012
148406	4	2011		323093	3	2	2011		1463625	1	4	2010			1	2012
318094	1	2011		488500	3	3	2011		466125	2	1	2010		955250	3	2012
161250	4	2011		457594	3	4	2011		750094	1	4	2010		397750	3	2012
148781	3	2011		427063	3	1	2011		398063	2	2	2010		368500	4	2012
306938	1	2011		272813	3	4	2011		640812	1	4	2010		222094	4	2012
138687	4	2011		637594	3	2	2011		100469	2	1	2010		433969	4	2012
192875	4	2011		310094	3	2	2011		412375	2	3	2010		275031	3	2012
148781	1	2011		260156	3	1	2011		322031	1	2	2010		279344	3	2012
181500	1	2011		355875	3	1	2011		636125	1	4	2010		243281	3	2012
272187	1	2011		354844	3	2	2011		595968	2	3	2010		249156	1	2012
242281	2	2011		303156	3	4	2011		497063	1	1	2010			1	2012
284125	3	2011		364813	3	3	2011		904656	2	3	2010		335156	2	2012
294718	2	2011		1234219	3	3	2011		584500	1	4	2010		341750	4	2012
166782	1	2011		383844	3	4	2011		797032	1	2	2010		310469	4	2012
108312	2	2011		346125	3	4	2011		543531	2	1	2010		284625	2	2012
175406	3	2011		664282	3	1	2011		406938	2	2	2010		373938	4	2012
207344	3	2011		469188	3	3	2011		830031	2	2	2010		278281	3	2012
128438	4	2011		428781	3	2	2011		289625	2	2	2010		399719	3	2012
116563	1	2011		471219	3	4	2011		618719	1	4	2010		396906	4	2012
247437	3	2011		1169312	3	1	2011		1088000	2	1	2010		362093	4	2012
129718	2	2011		355656	3	2	2011		342156	1	2	2010		444407	3	2012
183812	1	2011		955531	3	2	2011		839906	1	4	2010		275438	1	2012
119531	4	2011		425219	3	4	2011		1009844	2	2	2010		1222188	2	2012
155719	3	2011		811000	3	1	2011		509563	2	4	2010		379750	3	2012
191313	4	2011		300500	3	1	2011		509969	2	4	2010		725625	1	2012
155156	3	2011		544250	3	3	2011		1349906	1	3	2010		616343	3	2012
198781	2	2011		588625	3	2	2011		524157	2	1	2010		264062	3	2012
402531	2	2011		415063	3	4	2011		547531	1	3	2010		273562	1	2012
127000	1	2011		411343	3	1	2011		419656	2	4	2010		268781	2	2012
151968	3	2011		659938	3	1	2011		651750	2	1	2010		249188	3	2012
123218	2	2011		454375	3	2	2011		537625	1	4	2010		395969	1	2012
115000	2	2011		357438	3	4	2011		1270688	2	2	2010		230844	3	2012
209000	3	2011		299531	3	3	2011		458312	1	3	2010		294375	4	2012
231156	2	2011		383093	3	4	2011		281750	2	4	2010		263031	3	2012
103812	3	2011		570844	3	1	2011		587688	1	3	2010		257532	3	2012
146062	2	2011		440344	3	4	2011		334281	2	3	2010		256031	4	2012
1096094	2	2011		364875	3	2	2011		373250	2	4	2010		734218	1	2012
113594	4	2011		533468	3	1	2011		1390937	2	4	2010		297469	1	2012
152844	1	2011		416500	3	1	2011		494625	1	1	2010		366188	4	2012
163031	4	2011		429781	3	3	2011		810969	1	3	2010		303938	4	2012
130344	4	2011		352906	3	3	2011		400187	2	3	2010		311719	2	2012
204375	4	2011		296531	3	2	2011		586250	1	4	2010		1298344	2	2012
124562	4	2011		673344	3	2	2011		465469	2	1	2010		233281	2	2012
118375	2	2011		397906	3	1	2011		789968	2	4	2010		309281	4	2012
136781	2	2011		464344	3	2	2011		605469	1	4	2010		1424250	1	2012
183906	4	2011		418000	3	4	2011		417094	2	4	2010		384344	3	2012
134093	3	2011		462563	3	4	2011		610625	1	2	2010		468657	1	2012
171375	3	2011		401719	3	1	2011		614718	1	4	2010		773906	1	2012
134218	2	2011		373031	3	4	2011		639562	1	3	2010		290937	4	2012
209094	4	2011		370344	3	2	2011		673438	1	3	2010		245313	2	2012
269375	2	2011		516657	3	1	2011		439531	2	3	2010		326157	3	2012
112313	1	2011		422563	3	4	2011		636562	1	2	2010		868063	1	2012
183281	2	2011		270063	3	3	2011		476844	2	2	2010		323937	2	2012
458312	3	2011		391563	3	4	2011		549844	1	3	2010		283593	2	2012
257938	3	2011		275812	3	4	2011		538968	1	1	2010		361375	3	2012
1464969	4	2011		539812	3	4	2011		216281	2	2	2010		287031	1	2012
218563	1	2011		374063	3	2	2011		317500	2	2	2010		366407	1	2012
133687	4	2011		376000	3	4	2011		120187	2	1	2010		298063	2	2012
385750	1	2011		393562	3	2	2011		331843	2	3	2010		306062	3	2012
116219	4	2011		415906	3	4	2011		854875	2	2	2010		337531	2	2012
344719	3	2011		226625	3	1	2011		487907	1	2	2010		1045562	3	2012
157000	3	2011		330313	3	4	2011		524594	1	4	2010		262343	4	2012
184563	2	2011		706594	3	4	2011		865438	2	3	2010		232094	1	2012
396000	3	2011		311469	3	2	2011		220094	2	3	2010		267532	2	2012
286312	4	2011		403781	3	1	2011		538375	1	4	2010		243812	4	2012
324969	3	2011		466969	3	2	2011		719625	1	2	2010		299063	4	2012
251281	3	2011		425750	3	4	2011		391407	2	2	2010		306594	4	2012
185437	2	2011		433875	3	2	2011		307813	2	2	2010		308875	3	2012
132937	4	2011		500594	3	1	2011		363219	2	3	2010		294219	3	2012
352687	2	2011		888937	3	2	2011		551750	2	1	2010		215593	3	2012
229406	4	2011		317000	3	4	2011		124312	2	3	2010		591219	1	2012
231625	3	2011		310375	3	4	2011		467812	1	4	2010		267125	2	2012
123750	4	2011		458031	3	2	2011		554687	1	3	2010		310625	3	2012
258875	1	2011		350719	3	4	2011		428031	2	4	2010		332250	2	2012
174625	2	2011		417937	3	4	2011		246500	2	3	2010		312094	2	2012
391312	2	2011		263844	3	2	2011		747906	1	3	2010		271657	2	2012
217937	4	2011		994812	3	4	2011			1	1	2010		336875	4	2012
233219	3	2011		286844	3	1	2011		642344	1	1	2010		290782	2	2012
135344	4	2011		347625	3	4	2011		380500	2	1	2010		302875	3	2012
293500	1	2011		383125	3	3	2011		928437	1	3	2010		335563	3	2012
231281	2	2011		409500	3	4	2011		379875	2	1	2010		447813	2	2012
211312	4	2011		1398093	3	1	2011		705094	2	1	2010		286531	4	2012
1394094	4	2011		320313	3	3	2011		165594	2	4	2010		307500	4	2012
140250	2	2011		278687	3	4	2011		826094	2	1	2010		285938	3	2012
294281	4	2011		272312	3	4	2011		845125	1	2	2010		291063	4	2012
1078313	1	2011		329031	3	1	2011		564437	2	3	2010		299000	2	2012
263750	2	2011		508094	3	3	2011		300718	2	1	2010		272812	4	2012
288968	2	2011		551188	3	4	2011		812718	2	2	2010		269594	2	2012
250593	4	2011		466750	3	1	2011		107438	2	4	2010		400344	2	2012
194312	1	2011		346594	3	3	2011		486250	2	4	2010		483281	1	2012
262750	2	2011		345344	3	4	2011		394063	2	2	2010		237688	4	2012
248938	3	2011		262813	3	4	2011		182375	2	4	2010		259781	3	2012
276594	4	2011		278969	3	2	2011		634750	1	4	2010		359562	1	2012
228532	2	2011		450750	3	2	2011		621812	1	2	2010		328718	4	2012
125250	1	2011			3	2	2011		778407	1	2	2010		279187	3	2012
117469	2	2011		362125	3	4	2011		311250	2	3	2010		206188	4	2012
288094	1	2011		229188	3	2	2011		212469	2	3	2010		285782	4	2012
213656	3	2011		312750	3	4	2011		160407	2	1	2010		377625	3	2012
137813	3	2011		281500	3	2	2011		637500	1	4	2010		301813	3	2012
216312	2	2011		294844	3	4	2011			2	4	2010		237532	4	2012
124313	2	2011		304718	3	2	2011		602625	1	3	2010		281781	3	2012
108657	1	2011		242563	3	2	2011		398312	2	4	2010		427375	4	2012
210750	4	2011		271750	3	1	2011		385718	2	3	2010		453093	3	2012
131000	4	2011		424875	3	1	2011		208282	2	1	2010		332937	4	2012
141094	3	2011		491843	3	1	2011		660125	1	3	2010		349468	4	2012
148625	1	2011		275657	3	4	2011		626218	2	2	2010		233937	2	2012
157031	2	2011		342375	3	4	2011		306187	2	4	2010		495625	4	2012
147781	2	2011		457469	3	1	2011		426406	2	2	2010		281594	4	2012
149157	2	2011		285719	3	3	2011		396500	2	4	2010		1042843	1	2012
176719	3	2011		382219	3	2	2011		655656	2	2	2010		372875	4	2012
185812	1	2011		276218	3	3	2011		1055343	2	3	2010		298469	2	2012
122907	4	2011		413438	3	3	2011		391469	2	1	2010		357344	3	2012
137500	2	2011		288406	3	3	2011		107000	2	4	2010		239906	4	2012
170062	3	2011		524281	3	2	2011		353687	2	4	2010		344906	2	2012
223250	1	2011		552844	3	1	2011		181719	2	4	2010		703719	2	2012
273875	1	2011		288750	3	2	2011		314906	2	4	2010		309156	2	2012
123719	4	2011		509781	3	4	2011		668937	1	1	2010		274344	4	2012
244093	1	2011		373063	3	4	2011		544032	1	2	2010		887907	1	2012
719750	1	2011		370125	3	3	2011		269093	2	4	2010		417906	3	2012
200781	1	2011		356250	3	4	2011		513969	2	1	2010		378813	1	2012
220844	4	2011		297500	3	3	2011		382719	2	4	2010		391250	4	2012
129063	1	2011		496031	3	3	2011		104032	2	2	2010		411500	3	2012
138688	1	2011		371125	3	4	2011		701594	1	4	2010		319844	1	2012
291843	1	2011		391157	3	3	2011		607969	1	4	2010		373000	4	2012
191875	2	2011		766782	3	2	2011		589437	1	4	2010		315813	3	2012
143531	4	2011		394938	3	2	2011		590219	2	2	2010		254812	4	2012
241812	1	2011		243281	3	4	2011		148437	2	1	2010		327844	3	2012
192343	3	2011		967000	3	1	2011		639156	2	3	2010		383562	4	2012
154032	2	2011		1010125	3	4	2011		842688	2	2	2010		399156	1	2012
177781	3	2011		389844	3	3	2011		1038437	1	1	2010		249407	3	2012
259125	4	2011		1096781	3	1	2011		1089062	1	2	2010		367312	2	2012
248687	2	2011		290375	3	2	2011		653437	1	1	2010		1018875	1	2012
126844	1	2011		537844	3	2	2011		790125	2	1	2010		292000	4	2012
204062	2	2011		316406	3	3	2011		299968	2	4	2010		285781	2	2012
294156	2	2011		296969	3	2	2011		760750	1	3	2010		1462843	2	2012
178875	2	2011		313500	3	3	2011		1134625	1	2	2010		285031	4	2012
226313	1	2011		353906	3	1	2011		498969	1	3	2010		259250	2	2012
120125	4	2011		274562	3	3	2011		432937	1	3	2010		305500	1	2012
226969	1	2011		487032	3	1	2011		389375	2	1	2010		231688	1	2012
163844	4	2011		346625	3	4	2011		337313	2	4	2010			4	2012
146094	1	2011		270719	3	4	2011		360032	2	4	2010		339500	4	2012
123750	3	2011		389219	3	3	2011		561969	2	3	2010		299812	1	2012
159937	4	2011		1109187	3	4	2011		497875	2	2	2010		520812	4	2012
373093	2	2011		396844	3	2	2011		599468	1	3	2010			2	2012
131188	4	2011		375656	3	4	2011		560312	2	2	2010		428468	2	2012
125375	3	2011		356312	3	4	2011		627625	1	2	2010		683844	2	2012
319875	1	2011		367687	3	4	2011		1455187	2	1	2010		712688	2	2012
144438	2	2011		510156	3	2	2011		299687	2	4	2010		286875	4	2012
292969	2	2011		328594	3	1	2011		934625	2	4	2010		301187	3	2012
209375	1	2011		567719	3	4	2011		665469	1	4	2010		257312	4	2012
145500	4	2011		423094	3	1	2011		537781	2	4	2010		310093	4	2012
141344	3	2011		414688	3	3	2011		102407	2	3	2010			3	2012
203906	4	2011		264468	3	3	2011		565156	1	4	2010		329625	4	2012
153250	2	2011		386719	3	4	2011		340844	2	4	2010		254844	2	2012
132813	4	2011		409625	3	4	2011		473250	2	2	2010		211782	1	2012
186688	4	2011		340187	3	3	2011		586781	1	4	2010		445218	1	2012
	2	2011		353406	3	4	2011		642343	1	2	2010		1172125	3	2012
124719	3	2011		430094	3	4	2011		519406	1	1	2010		231063	1	2012
278031	4	2011		398968	3	4	2011		399906	2	3	2010		315813	3	2012
190437	2	2011		353344	3	4	2011		777781	1	1	2010		295594	2	2012
172938	3	2011		377718	3	4	2011		124438	2	1	2010		381188	4	2012
133156	2	2011		644344	3	3	2011		111875	2	3	2010		274500	1	2012
169969	3	2011		474875	3	2	2011		1080969	1	1	2010		395782	4	2012
233812	2	2011		205906	3	4	2011		943781	2	1	2010		446781	2	2012
205906	1	2011		394094	3	4	2011		370063	2	4	2010		422750	2	2012
274593	1	2011		387062	3	4	2011		614219	2	2	2010		305218	3	2012
129750	1	2011		338250	3	4	2011		345500	2	3	2010		212125	3	2012
186750	3	2011		360844	3	4	2011		1395188	2	3	2010		548625	3	2012
108656	4	2011		352375	3	4	2011		684750	1	2	2010		289031	4	2012
214844	3	2011		350063	3	4	2011		105218	2	1	2010		340093	3	2012
131157	3	2011		324937	3	3	2011		405469	2	1	2010		446344	2	2012
287563	4	2011		370625	3	4	2011		1248062	1	3	2010		331375	3	2012
244812	2	2011		439844	3	2	2011		856500	1	3	2010		386406	4	2012
212719	4	2011		590531	3	3	2011		352063	2	4	2010		279563	3	2012
129468	3	2011		327063	3	4	2011		513343	2	3	2010		363562	2	2012
145125	3	2011		349688	3	3	2011		635812	2	2	2010		321375	4	2012
215500	2	2011		933281	3	1	2011		860750	1	4	2010		307781	1	2012
243469	4	2011		539094	3	1	2011		384344	2	3	2010		1376406	1	2012
326594	3	2011		342968	3	3	2011		121437	2	2	2010		340375	2	2012
262562	3	2011		308469	3	1	2011		502781	2	3	2010		299313	4	2012
458313	1	2011		602187	3	1	2011		603500	1	3	2010		326906	2	2012
271563	4	2011		858250	3	1	2011		715062	1	4	2010		557407	4	2012
196718	2	2011		396000	3	3	2011		821375	1	2	2010		225281	3	2012
726313	4	2011		478656	3	1	2011		615844	1	4	2010		1205781	1	2012
153281	4	2011		361812	3	1	2011		413875	2	2	2010		298313	1	2012
486812	3	2011		353375	3	3	2011		524468	1	3	2011		298469	4	2012
152656	3	2011		366718	3	3	2011		141563	2	4	2011		291594	2	2012
1165093	1	2011		394031	3	3	2011		188781	2	4	2011		735406	1	2012
151282	1	2011		423437	3	4	2011		134687	2	1	2011		269781	3	2012
168687	2	2011		363313	3	2	2011		331938	1	4	2011		334594	3	2012
178219	4	2011		589563	3	1	2011		247562	2	2	2011		723312	2	2012
154281	4	2011		332469	3	1	2011		331156	1	2	2011		359031	1	2012
180094	3	2011		419813	3	4	2011		132906	2	4	2011		275344	3	2012
162031	3	2011		382625	3	4	2011		309156	2	2	2011		312687	4	2012
321594	3	2011		319250	3	2	2011		222157	2	4	2011		441406	1	2012
335813	3	2011		293219	3	3	2011		366437	1	1	2011		270781	4	2012
255125	4	2011		477031	3	3	2011		120500	2	3	2011		469406	2	2012
447781	4	2011		380000	3	1	2011		102250	2	4	2011		333938	4	2012
	3	2011		287407	3	2	2011		366719	1	2	2011		554437	4	2012
	3	2011		256437	3	3	2011		208875	2	4	2011		296906	3	2012
140187	2	2011		319375	3	4	2011		154219	2	1	2011		268906	1	2012
272063	3	2011		382125	3	4	2011		109843	2	3	2011		654375	3	2012
155187	2	2011		396125	3	4	2011		538094	1	3	2011			4	2012
186812	2	2011		446594	3	1	2011		444469	1	4	2011		253875	3	2012
314844	3	2011		287812	3	3	2011		178594	2	2	2011		892656	1	2012
438625	2	2011		294375	3	2	2011		147032	2	3	2011		328656	3	2012
158063	3	2011		279937	3	3	2011		269187	2	3	2011		246562	4	2012
143000	2	2011		634125	3	4	2011		127094	2	1	2011		421125	1	2012
330312	3	2011		271781	3	1	2011		103406	2	3	2011		256813	4	2012
202094	4	2011		721000	3	2	2011		176938	2	4	2011		232218	4	2012
102031	4	2011		510094	3	3	2011			2	3	2011		1334187	1	2012
261625	4	2011		573531	3	1	2011		299969	1	1	2011		271281	4	2012
139375	1	2011		382031	3	4	2011		451937	1	2	2011		593281	2	2012
105187	3	2011		357375	3	2	2011		216125	2	4	2011		274407	4	2012
112281	4	2011		548437	3	1	2011		112625	2	2	2011			1	2012
136812	2	2011		782000	3	2	2011		167906	2	1	2011		330438	2	2012
184094	2	2011		442938	3	2	2011		228813	2	3	2011		230250	4	2012
125031	3	2011		403500	3	3	2011		302657	2	1	2011		335218	1	2012
315906	3	2011		248250	3	3	2011		144656	2	1	2011		757000	3	2012
133875	2	2011		341781	3	1	2011		157219	2	3	2011		382344	1	2012
302593	4	2011		435594	3	3	2011		182156	2	1	2011		324531	2	2012
127875	4	2011		411032	3	4	2011		120406	2	4	2011			3	2012
193531	2	2011		263218	3	2	2011			2	4	2011		310438	4	2012
217187	4	2011		304625	3	4	2011		1449000	1	4	2011		292687	4	2012
116094	4	2011		333875	3	3	2011		147063	2	3	2011		263313	3	2012
140969	2	2011		956875	3	4	2011		191094	2	4	2011		654750	2	2012
336875	3	2011		346875	3	2	2011		137468	2	3	2011		271062	3	2012
307125	2	2011		333062	3	1	2011		248906	2	1	2011		274406	2	2012
165500	3	2011		315469	3	3	2011		233156	2	3	2011		477375	3	2012
131656	4	2011		316219	3	3	2011		205250	2	2	2011		259343	2	2012
146000	1	2011		496563	3	4	2011		319750	2	1	2011		277594	2	2012
272093	4	2011		336032	3	4	2011			2	3	2011		484750	1	2012
249938	3	2011		867219	3	1	2011		117750	2	3	2011		280281	3	2012
236219	3	2011		453313	3	3	2011		249250	1	3	2011			2	2012
304500	2	2011		431687	3	4	2011		368750	1	4	2011		321875	1	2012
254844	2	2011		409000	3	4	2011		169844	2	1	2011		247625	3	2012
227750	4	2011		469531	3	3	2011		506594	2	1	2011		333719	2	2012
223063	4	2011		958188	3	1	2011		221125	2	4	2011		222688	4	2012
120594	1	2011		1190032	3	2	2011		135469	2	4	2011			3	2012
263468	4	2011		300000	3	4	2011		168969	2	4	2011		269093	4	2012
246688	1	2011		605281	3	2	2011		114625	2	2	2011		226063	2	2012
244093	4	2011		332437	3	4	2011		152188	2	2	2011		405250	1	2012
227062	3	2011		274156	3	2	2011		150313	2	4	2011		521907	2	2012
271718	3	2011		243312	3	3	2011		162469	2	2	2011		557375	1	2012
140344	1	2011		402782	3	4	2011		465313	1	2	2011			2	2012
116156	2	2011		515250	3	1	2011		278875	2	2	2011		387094	3	2012
112812	3	2011		310719	3	3	2011		238406	2	4	2011		301688	3	2012
199531	2	2011		402407	3	3	2011		114000	2	3	2011			2	2012
153250	4	2011		910875	3	4	2011		122531	2	1	2011		522062	4	2012
298875	1	2011		280000	3	3	2011		356500	2	1	2011		310750	2	2012
242438	4	2011		327188	3	3	2011		177375	2	4	2011		559593	4	2012
270938	3	2011		384344	3	2	2011		133625	2	2	2011		394125	2	2012
237968	4	2011		408156	3	3	2011		129031	2	1	2011		500312	3	2012
292032	4	2011		567500	3	1	2011		197656	2	1	2011		284438	3	2012
176031	2	2011		382375	3	1	2011			2	2	2011		652469	3	2012
146437	2	2011		563125	3	1	2011		156718	2	4	2011		348594	4	2012
245187	3	2011		489157	3	4	2011		159937	2	2	2011		791656	1	2012
186625	3	2011		453344	3	3	2011		392344	1	3	2011		382281	2	2012
236000	1	2011		384125	3	4	2011		228593	2	1	2011		252844	4	2012
193875	4	2011		447532	3	3	2011		138282	2	2	2011		350781	4	2012
194375	3	2011		250844	3	2	2011		320625	1	4	2011		576500	1	2012
154157	2	2011		648469	3	4	2011		115375	2	2	2011		333781	1	2012
129375	3	2011		596031	3	4	2011		141719	2	1	2011		378406	4	2012
247407	2	2011		392938	3	3	2011		116250	2	1	2011		375969	2	2012
212468	3	2011		391718	3	4	2011		144469	2	4	2011		470437	2	2012
212093	2	2011		354219	3	2	2011			2	2	2011			1	2012
307468	3	2011		306938	3	4	2011		221562	2	4	2011		284844	4	2012
297657	3	2011		331375	3	4	2011		132625	2	4	2011		285906	4	2012
266000	2	2011		617719	3	3	2011		340906	1	4	2011		356000	3	2012
201438	4	2011		381844	3	4	2011		118406	2	3	2011		238063	3	2012
209750	3	2011		398875	3	4	2011		350438	2	3	2011		1122281	2	2012
147812	3	2011		557593	3	4	2011		271000	1	2	2011		364719	4	2012
172781	3	2011		287000	3	3	2011		240063	2	2	2011		552437	1	2012
223031	4	2011		442688	3	4	2011		214406	2	4	2011		354094	2	2012
248032	3	2011		396781	3	3	2011		139812	2	1	2011		595250	4	2012
118063	3	2011		382813	3	4	2011		214281	2	1	2011		427250	3	2012
591375	2	2011		474500	3	3	2011		163000	2	2	2011		606188	4	2012
271468	1	2011		498156	3	3	2011		132156	2	4	2011		467250	3	2012
236313	2	2011		975813	3	4	2011		237000	2	3	2011		521656	3	2012
452000	4	2011		439000	3	4	2011		232438	2	2	2011		323437	4	2012
192438	2	2011		477625	3	4	2011		209469	2	3	2011		307500	2	2012
215500	3	2011		716250	3	2	2011		191156	2	1	2011		462688	1	2012
240032	1	2011		718219	3	4	2011		1269188	1	3	2011		991312	4	2012
546469	3	2011		519125	3	3	2011		171562	2	4	2011		345812	4	2012
170437	2	2011		520437	3	4	2011		308875	1	4	2011		387750	3	2012
162282	4	2011		837969	3	1	2011		220063	2	2	2011		392094	4	2012
226718	2	2011		649125	3	3	2011		228657	2	2	2011		506281	2	2012
182781	2	2011		329156	3	3	2011			2	1	2011		247344	3	2012
312156	1	2011		409625	3	3	2011		476438	1	3	2011		992656	1	2012
185813	1	2011		629688	3	2	2011		550344	1	3	2011		202625	2	2012
314625	1	2011		441375	3	2	2011		164156	2	3	2011		279344	4	2012
204219	3	2011		388844	3	4	2011		176812	2	1	2011		370375	3	2012
189781	4	2011		426906	3	3	2011		584406	2	3	2011		280907	2	2012
141344	1	2011		473875	3	3	2011		155031	2	4	2011		286844	4	2012
178375	2	2011		378469	3	2	2011		160250	2	3	2011		495813	2	2012
209438	1	2011		565219	3	1	2011		217437	2	2	2011		856313	3	2012
293594	2	2011		296968	3	2	2011		195875	2	3	2011		319844	2	2012
218657	1	2011		529031	3	2	2011		303719	2	1	2011		900750	3	2012
221844	3	2011		328281	3	2	2011		202125	2	1	2011		437187	4	2012
235719	3	2011		317438	3	2	2011		1453438	1	1	2011		308718	3	2012
221875	2	2011			3	2	2011		177000	2	2	2011		345093	2	2012
242625	1	2012		298657	3	1	2011		183718	2	2	2011		295781	3	2012
131782	3	2012		379843	3	2	2011		154969	2	4	2011		331250	3	2012
261938	2	2012		348219	3	4	2011		181156	2	4	2011		301625	4	2012
173937	3	2012		316625	3	2	2011		354218	1	4	2011		675282	2	2012
263500	3	2012		346313	3	4	2011		320187	2	2	2011		374656	3	2012
273781	1	2012		492094	3	2	2011		107844	2	2	2011		355562	3	2012
109719	1	2012		259438	3	1	2011		353063	1	4	2011		422375	4	2012
353563	4	2012		287219	3	4	2011		685875	1	4	2011			3	2012
233031	2	2012		267968	3	3	2011		206531	2	3	2011		278187	4	2012
254125	4	2012		410063	3	2	2011		180281	2	4	2011		1392125	1	2012
115562	4	2012		435625	3	2	2011		772562	1	2	2011		240844	4	2012
138437	4	2012		329406	3	3	2011		152968	2	1	2011		322625	3	2012
235250	4	2012		566312	3	3	2011		229188	2	2	2011		358625	2	2012
250000	2	2012		394812	3	3	2011		187657	2	2	2011		318031	3	2012
193844	3	2012		491375	3	3	2011		292687	2	3	2011		254282	4	2012
290281	4	2012		328156	3	1	2011		337063	2	4	2011		363469	3	2012
207719	4	2012		348063	3	3	2011		383437	1	3	2011		295187	4	2012
159063	1	2012		404343	3	3	2011		304406	1	4	2011		307437	3	2012
1415375	1	2012		392156	3	2	2011		229375	2	1	2011		1056000	1	2012
294594	1	2012		458250	3	3	2011		183875	2	1	2011		243937	3	2012
111563	1	2012		367438	3	4	2011		130438	2	1	2011		291156	2	2012
233281	3	2012		398156	3	3	2011		440281	2	1	2011		401688	1	2012
227500	4	2012		380031	3	4	2011		390562	1	4	2011		493312	3	2012
193281	4	2012		306656	3	4	2011		359906	1	2	2011		245688	4	2012
195375	1	2012		416500	3	1	2011		280375	2	4	2011		262906	3	2012
163187	3	2012		724000	3	4	2011		246218	2	3	2011		459218	2	2012
224625	4	2012		679782	3	1	2011		172406	2	1	2011		653125	2	2012
182469	1	2012		373563	3	4	2011		126156	2	2	2011		470093	3	2012
190063	1	2012		590875	3	1	2011		157032	2	4	2011		282594	2	2012
249813	1	2012		474031	3	3	2011		270375	2	1	2011		457657	4	2012
147875	3	2012		401187	3	4	2011		150094	2	4	2011		323250	2	2012
207750	4	2012		357406	3	3	2011		244593	2	1	2011		335907	4	2012
230593	1	2012		438282	3	4	2011		153938	2	3	2011		432625	1	2012
172125	2	2012		520344	3	2	2011		189188	2	1	2011		602219	4	2012
280563	2	2012		1199375	3	1	2011		254719	2	3	2011		282750	1	2012
164812	4	2012		1154281	3	2	2011		277562	2	4	2011		398093	2	2012
288813	2	2012		534157	3	3	2011		205625	2	3	2011		399281	4	2012
239718	4	2012		376938	3	1	2011		564625	1	4	2011		1072563	3	2012
362781	1	2012		465438	3	4	2011		286062	1	2	2011		471782	4	2012
337062	1	2012		322937	3	2	2011		284500	1	1	2011		405500	4	2012
172406	4	2012		521594	3	2	2011		259375	2	3	2011		300656	1	2012
227500	3	2012		782468	3	1	2011		295719	2	4	2011		300437	2	2012
193219	1	2012		459782	3	4	2011		264187	2	3	2011		325719	3	2012
226907	1	2012		346156	3	4	2011		217031	2	4	2011		483500	4	2012
116000	4	2012		408937	3	1	2011		468750	1	2	2011		263094	4	2012
164813	3	2012		403500	3	1	2011		362031	1	4	2011		417500	4	2012
262531	3	2012		1240563	3	1	2011		403313	2	4	2011		439687	3	2012
307719	2	2012		282313	3	4	2011		306781	2	2	2011		472594	4	2012
212313	4	2012		483718	3	3	2011		883250	1	3	2011		363625	3	2012
377469	3	2012		504844	3	4	2011		268843	2	3	2011		300344	2	2012
290812	4	2012		302343	3	4	2011		322343	2	1	2011		308750	2	2012
194437	1	2012		295282	3	3	2012		482656	1	2	2011		1475625	4	2012
251218	4	2012		338969	3	3	2012		270719	2	2	2011		329063	2	2012
236406	4	2012		209031	3	3	2012		236343	2	3	2011		407844	3	2012
160812	4	2012		268687	3	3	2012		304937	2	4	2011		259032	2	2012
254594	2	2012		277375	3	3	2012		900469	1	3	2011		321032	2	2012
236563	2	2012		251750	3	4	2012		104000	2	1	2011		455562	2	2012
231375	4	2012		252500	3	4	2012		603156	1	3	2011		441281	4	2012
197250	3	2012		337031	3	4	2012		319782	1	2	2011		633875	3	2012
263625	1	2012		372468	3	3	2012		293875	2	3	2011		406094	4	2012
269688	2	2012		834063	3	1	2012		324000	2	3	2011		591063	3	2012
282406	3	2012		365688	3	3	2012		377062	1	2	2011		381094	4	2012
241094	3	2012		342844	3	4	2012		267000	1	3	2011		401938	3	2012
244438	1	2012		282062	3	1	2012		530437	1	2	2011		333969	3	2013
428250	3	2012		282906	3	4	2012		315625	2	4	2011		370750	4	2013
193781	4	2012		324313	3	2	2012		297625	2	1	2011		482813	3	2013
205718	4	2012		387938	3	2	2012		280437	2	2	2011		446125	4	2013
235781	2	2012		270531	3	3	2012		368125	1	2	2011		326875	3	2013
242875	4	2012		287688	3	4	2012		457000	2	3	2011		407469	4	2013
222500	4	2012		808875	3	1	2012		529375	1	4	2011			1	2013
193250	3	2012		288032	3	2	2012		342250	2	4	2011		396656	3	2013
187750	3	2012		251594	3	4	2012		465281	1	3	2011		429563	4	2013
360563	1	2012		913281	3	2	2012		290781	2	3	2011		1143688	2	2013
173688	1	2012		326250	3	4	2012		462094	1	2	2011		305937	4	2013
110218	2	2012		398282	3	2	2012		380907	2	3	2011		304312	3	2013
120094	4	2012		397594	3	4	2012		437187	1	2	2011		305906	3	2013
126500	3	2012		385438	3	4	2012		459375	1	3	2011		1411657	1	2013
248375	3	2012		832219	3	1	2012		343531	2	2	2011		884469	1	2013
121625	4	2012		376532	3	3	2012		411062	2	4	2011		369250	4	2013
342687	4	2012		229625	3	2	2012		517187	1	4	2011		1330313	2	2013
400531	3	2012		458782	3	2	2012		473937	1	3	2011		403968	4	2013
292313	3	2012		411375	3	4	2012		1154156	1	1	2011		443843	4	2013
240125	3	2012		347875	3	3	2012		797031	1	4	2011		393032	4	2013
127750	3	2012		254281	3	3	2012		305312	2	3	2011		426094	3	2013
166969	2	2012		402875	3	3	2012		274500	2	4	2011		236656	1	2013
270000	4	2012		507719	3	3	2012		402937	2	4	2011		487219	4	2013
213344	1	2012		380500	3	3	2012		307719	2	4	2011		620000	1	2013
381906	1	2012		427187	3	2	2012		441532	1	3	2011		327094	3	2013
251343	3	2012		390344	3	4	2012		327843	1	4	2011		304219	4	2013
187500	3	2012		351250	3	3	2012		296000	1	4	2011		479281	2	2013
194187	3	2012		462500	3	4	2012		257906	2	1	2011		523031	2	2013
228906	1	2012		278313	3	4	2012		323093	1	2	2011		540937	1	2013
182156	3	2012		559500	3	3	2012		488500	1	3	2011		361062	1	2013
104938	3	2012		360969	3	4	2012		304219	2	4	2011		470094	4	2013
158250	4	2012		361125	3	2	2012		281563	2	2	2011		565313	3	2013
308656	4	2012		374250	3	3	2012		232094	2	4	2011		368125	1	2013
194312	4	2012		357844	3	4	2012		457594	1	4	2011		301156	2	2013
216219	3	2012		399468	3	3	2012		122468	2	2	2011		460719	4	2013
187594	3	2012		394219	3	4	2012		427063	1	1	2011		454469	2	2013
222594	1	2012		267188	3	4	2012		273094	2	1	2011		405500	2	2013
319094	4	2012		271000	3	4	2012		294625	2	4	2011		434125	2	2013
198563	2	2012		395906	3	1	2012		272813	1	4	2011		540468	4	2013
242812	3	2012		563969	3	2	2012		344562	2	1	2011		562594	4	2013
145968	1	2012		307593	3	2	2012		637594	1	2	2011		442718	1	2013
253719	2	2012		404375	3	3	2012		310094	1	2	2011		449625	3	2013
233563	4	2012		285032	3	4	2012		260156	1	1	2011		302688	2	2013
199156	2	2012		260563	3	3	2012		274500	2	1	2011		523219	2	2013
189063	1	2012		234343	3	4	2012		350156	2	1	2011		368750	3	2013
159781	4	2012		275687	3	4	2012		355875	1	1	2011		458313	4	2013
175562	3	2012		371375	3	4	2012		287532	2	3	2011		380594	4	2013
291500	3	2012		404469	3	2	2012		354844	1	2	2011		540218	1	2013
206000	2	2012		385468	3	3	2012		113219	2	1	2011		1262469	1	2013
150375	1	2012		1253750	3	3	2012		159531	2	2	2011		421718	2	2013
190656	2	2012		273500	3	4	2012		303156	1	4	2011		510782	3	2013
207062	3	2012		269875	3	2	2012		364813	1	3	2011		453437	3	2013
179750	4	2012		329500	3	4	2012		102531	2	4	2011		498531	3	2013
263438	2	2012		245687	3	4	2012		1234219	1	3	2011		431906	3	2013
	2	2012			3	3	2012		145688	2	1	2011		402187	2	2013
186500	2	2012		249813	3	3	2012		212344	2	4	2011		474968	2	2013
359313	3	2012		1191250	3	2	2012		170969	2	2	2011		357000	3	2013
209219	4	2012		238750	3	2	2012		134250	2	3	2011		732875	3	2013
310375	2	2012		368781	3	2	2012		383844	1	4	2011		422563	2	2013
262343	2	2012		300844	3	1	2012		157218	2	3	2011		527437	1	2013
255218	4	2012		300907	3	4	2012		258718	2	4	2011		780625	4	2013
221938	4	2012		868062	3	1	2012		125812	2	4	2011		461938	3	2013
173406	2	2012		353062	3	3	2012		127687	2	4	2011		599718	2	2013
235375	2	2012		272031	3	3	2012		209157	2	2	2011		448469	4	2013
276843	4	2012		295375	3	4	2012		346125	1	4	2011		552969	3	2013
317750	1	2012		272625	3	4	2012		181468	2	3	2011		614500	1	2013
312437	3	2012		326657	3	3	2012		664282	1	1	2011		1024500	1	2013
210688	2	2012		323406	3	3	2012		141094	2	4	2011		761375	4	2013
392719	3	2012		297937	3	2	2012		228500	2	2	2011		565250	4	2013
195031	4	2012		279031	3	3	2012		469188	1	3	2011		1442093	4	2013
284937	4	2012		340969	3	2	2012		428781	1	2	2011		773344	3	2013
239375	4	2012		441875	3	4	2012		233656	2	4	2011		503406	4	2013
311718	3	2012		280656	3	3	2012		176062	2	4	2011		540281	4	2013
334906	1	2012		302187	3	4	2012		471219	1	4	2011		424312	4	2013
187375	3	2012		270938	3	2	2012		1169312	1	1	2011		647687	3	2013
244313	3	2012		290688	3	2	2012		309907	2	2	2011		447844	4	2013
254437	2	2012		272594	3	4	2012		355656	1	2	2011		578593	4	2013
169031	3	2012		407094	3	1	2012		260687	2	4	2011		543750	2	2013
234688	2	2012		289469	3	2	2012		955531	1	2	2011		527500	2	2013
217406	2	2012		1033813	3	1	2012		168500	2	3	2011		502219	2	2013
103813	2	2012		286093	3	1	2012			2	1	2011		756281	4	2013
333282	3	2012		334437	3	4	2012		132437	2	1	2011		655469	4	2013
267625	2	2012		287782	3	4	2012		118406	2	2	2011		417750	3	2013
447531	3	2012		323500	3	3	2012		425219	1	4	2011		1162188	3	2013
295312	2	2012		362844	3	3	2012		195907	2	1	2011		598563	3	2013
244250	1	2012		362563	3	2	2012		811000	1	1	2011		757843	2	2013
284875	2	2012		284656	3	1	2012		133000	2	3	2011		489063	3	2013
	2	2012		394250	3	3	2012		300500	1	1	2011		468625	1	2013
224250	3	2012		320907	3	4	2012		288093	2	4	2011		473437	3	2013
141375	3	2012		435907	3	3	2012		132344	2	4	2011		671750	2	2013
213250	3	2012		245969	3	4	2012		544250	1	3	2011		411125	2	2013
145532	3	2012		447718	3	4	2012		237719	2	3	2011		665656	4	2013
139125	4	2012		359375	3	4	2012		364219	2	3	2011		437562	3	2013
258000	4	2012		924062	3	1	2012		189281	2	1	2011		450719	3	2013
289312	4	2012		349375	3	3	2012		151688	2	1	2011		1033750	1	2013
166875	4	2012		1463844	3	1	2012		588625	1	2	2011		480907	3	2013
228625	2	2012		261593	3	2	2012		415063	1	4	2011		457219	3	2013
168875	4	2012		435563	3	2	2012		184562	2	3	2011		1449500	1	2013
233000	3	2012		252906	3	1	2012		142218	2	3	2011		301375	4	2013
314313	4	2012		270594	3	3	2012		411343	1	1	2011		1264969	2	2013
118750	3	2012		265500	3	1	2012		181031	2	3	2011		333218	3	2013
134062	2	2012		236031	3	4	2012		659938	1	1	2011		298969	4	2013
577625	2	2012		1363469	3	2	2012		162937	2	3	2011		371125	2	2013
106406	4	2012		294781	3	2	2012		454375	1	2	2011		379594	3	2013
229375	3	2012		232625	3	4	2012		382563	2	4	2011		370875	3	2013
179282	2	2012		1040094	3	1	2012		176906	2	3	2011			2	2013
229532	1	2012		292906	3	3	2012		219813	2	2	2011		486156	4	2013
251375	1	2012		680969	3	2	2012		211906	2	4	2011		436875	2	2013
214281	3	2012		401000	3	2	2012		357438	1	4	2011		317406	3	2013
292937	2	2012		254782	3	3	2012		189750	2	2	2011		373344	4	2013
210094	3	2012		393156	3	1	2012		299531	1	3	2011		474875	2	2013
171937	4	2012		233875	3	3	2012		383093	1	4	2011		330000	4	2013
285031	3	2012		247750	3	3	2012		173688	2	3	2011		402688	4	2013
236843	3	2012		299375	3	3	2012		213187	2	4	2011		294281	4	2013
304313	2	2012		261656	3	2	2012		188687	2	2	2011		363593	2	2013
274344	2	2012		316032	3	2	2012		258781	2	4	2011		934844	2	2013
252032	4	2012		241406	3	4	2012			2	4	2011		363906	3	2013
244375	3	2012		328625	3	4	2012		570844	1	1	2011		370906	1	2013
230187	4	2012		357156	3	4	2012		440344	1	4	2011		204250	4	2013
280563	2	2012		249812	3	1	2012		329000	2	1	2011		725156	2	2013
160594	4	2012		309344	3	4	2012		184906	2	2	2011		768750	4	2013
266187	3	2012		418875	3	2	2012		364875	1	2	2011		341969	2	2013
216875	4	2012		288094	3	4	2012		533468	1	1	2011		447813	3	2013
192312	1	2012		297781	3	4	2012		284157	2	2	2011		306625	1	2013
275250	1	2012		273688	3	3	2012		152344	2	4	2011			2	2013
257344	2	2012		307719	3	3	2012		204063	2	2	2011		328125	3	2013
244281	2	2012		294719	3	3	2012		416500	1	1	2011		412219	4	2013
234094	1	2012		281125	3	3	2012		429781	1	3	2011		300000	3	2013
365562	4	2012			3	1	2012		403843	2	3	2011		736625	4	2013
209532	2	2012		955250	3	3	2012		995000	2	1	2011		543563	3	2013
217625	1	2012		397750	3	3	2012		352906	1	3	2011		705781	4	2013
289781	3	2012		368500	3	4	2012		296531	1	2	2011		859875	4	2013
357688	2	2012		222094	3	4	2012		146656	2	2	2011		583031	2	2013
191375	3	2012		433969	3	4	2012		214312	2	3	2011		306781	3	2013
241875	1	2012		275031	3	3	2012		673344	1	2	2011		346032	3	2013
220125	2	2012		279344	3	3	2012		153938	2	2	2011		413094	4	2013
207719	3	2012		243281	3	3	2012		397906	1	1	2011		372844	1	2013
105000	3	2012		249156	3	1	2012		244188	2	3	2011		542219	1	2013
124125	1	2012			3	1	2012		169813	2	4	2011		304625	2	2013
215813	1	2012		335156	3	2	2012		103093	2	3	2011		379437	4	2013
226250	4	2012		341750	3	4	2012		464344	1	2	2011		358844	4	2013
244313	2	2012		310469	3	4	2012		229063	2	3	2011		520094	2	2013
225906	3	2012		284625	3	2	2012		418000	1	4	2011		391781	4	2013
120219	1	2012		373938	3	4	2012			2	1	2011		330532	3	2013
182531	2	2012		278281	3	3	2012		215032	2	3	2011		302343	4	2013
100313	4	2012		399719	3	3	2012		187156	2	4	2011		459781	1	2013
224094	1	2012		396906	3	4	2012		135657	2	4	2011		487094	3	2013
118406	3	2012		362093	3	4	2012		193750	2	2	2011		440000	3	2013
158688	4	2012		444407	3	3	2012		462563	1	4	2011		393563	4	2013
220906	2	2012		275438	3	1	2012		401719	1	1	2011		478844	4	2013
191156	3	2012		1222188	3	2	2012		373031	1	4	2011		448312	2	2013
121156	3	2012		379750	3	3	2012		183750	2	4	2011		863438	3	2013
248313	2	2012		725625	3	1	2012		164875	2	4	2011		455000	2	2013
228719	1	2012		616343	3	3	2012		203875	2	2	2011		504594	3	2013
123469	2	2012		264062	3	3	2012		271313	2	3	2011		1138156	3	2013
223125	1	2012		273562	3	1	2012		370344	1	2	2011		585437	4	2013
115250	4	2012		268781	3	2	2012		420094	2	1	2011		369937	3	2013
123906	2	2012		249188	3	3	2012		1340031	2	2	2011		657437	2	2013
205750	4	2012		395969	3	1	2012		211063	2	3	2011		642875	1	2013
251000	4	2012		230844	3	3	2012		193438	2	3	2011		1444313	1	2013
139656	4	2012		294375	3	4	2012		165719	2	3	2011		993750	3	2013
227782	3	2012		263031	3	3	2012		516657	1	1	2011		1105657	3	2013
197593	3	2012		257532	3	3	2012		171593	2	1	2011		673250	3	2013
317938	1	2012		256031	3	4	2012		149218	2	2	2011		639532	1	2013
186344	4	2012		734218	3	1	2012		283875	2	1	2011		246094	2	2013
192812	2	2012		297469	3	1	2012		239437	2	4	2011			2	2013
163375	1	2012		366188	3	4	2012		148656	2	4	2011		628031	4	2013
168250	3	2012		303938	3	4	2012		134969	2	1	2011		317875	4	2013
301344	1	2012		311719	3	2	2012		422563	1	4	2011		539500	4	2013
236344	1	2012		1298344	3	2	2012		156312	2	4	2011		311562	3	2013
143907	4	2012		233281	3	2	2012		256125	2	2	2011		506407	3	2013
255406	1	2012		309281	3	4	2012		270063	1	3	2011		323313	4	2013
168843	3	2012		1424250	3	1	2012		159063	2	3	2011		247844	4	2013
110813	4	2012		384344	3	3	2012		391563	1	4	2011		439343	4	2013
105062	3	2012		468657	3	1	2012		275812	1	4	2011			3	2013
132000	4	2012		773906	3	1	2012		253781	2	1	2011		293156	1	2013
199187	3	2012		290937	3	4	2012		539812	1	4	2011		297500	3	2013
192031	2	2012		245313	3	2	2012		374063	1	2	2011		1401906	1	2013
120531	4	2012		326157	3	3	2012		120063	2	4	2011		425375	2	2013
182969	3	2012		868063	3	1	2012		180250	2	3	2011		992218	2	2013
163281	4	2012		323937	3	2	2012		236219	2	2	2011		398594	2	2013
153719	4	2012		283593	3	2	2012		212032	2	4	2011		1183656	4	2013
198188	3	2012		361375	3	3	2012		376000	1	4	2011		362813	3	2013
205343	3	2012		287031	3	1	2012		393562	1	2	2011		587843	4	2013
1371157	2	2012		366407	3	1	2012		139719	2	1	2011		904656	4	2013
220500	4	2012		298063	3	2	2012		213406	2	4	2011		586688	2	2013
294156	3	2012		306062	3	3	2012		415906	1	4	2011		371875	3	2013
200500	1	2012		337531	3	2	2012		302063	2	4	2011		1434625	3	2013
200250	4	2012		1045562	3	3	2012		244875	2	2	2011		1022656	2	2013
188844	4	2012		262343	3	4	2012		187594	2	4	2011		1424437	3	2013
124907	2	2012		232094	3	1	2012		167968	2	3	2011		607500	2	2013
130157	3	2012		267532	3	2	2012		314375	2	4	2011		1151343	1	2013
111688	3	2012		243812	3	4	2012		171750	2	4	2011		356125	4	2013
354250	4	2012		299063	3	4	2012		349750	2	2	2011		712688	4	2013
230719	4	2012		306594	3	4	2012		226625	1	1	2011		208218	1	2013
214719	3	2012		308875	3	3	2012		159437	2	3	2011		543312	4	2013
111156	2	2012		294219	3	3	2012		201000	2	1	2011		603531	2	2013
116688	3	2012		215593	3	3	2012		330313	1	4	2011		751531	3	2013
120312	2	2012		591219	3	1	2012		706594	1	4	2011		789156	2	2013
161719	1	2012		267125	3	2	2012		201625	2	2	2011		704500	2	2013
1327719	1	2012		310625	3	3	2012		311469	1	2	2011		508281	4	2013
298000	1	2012		332250	3	2	2012		171031	2	4	2011		792656	4	2013
178843	4	2012		312094	3	2	2012		403781	1	1	2011		498063	3	2013
141281	3	2012		271657	3	2	2012		466969	1	2	2011		471750	2	2013
190219	4	2012		336875	3	4	2012		137657	2	2	2011		550469	4	2013
188500	3	2012		290782	3	2	2012		136188	2	1	2011		532344	2	2013
236625	2	2012		302875	3	3	2012		141938	2	1	2011		699031	3	2013
110718	4	2012		335563	3	3	2012		134250	2	3	2011		612343	2	2013
140750	2	2012		447813	3	2	2012		425750	1	4	2011		1025156	4	2013
191000	4	2012		286531	3	4	2012		215687	2	1	2011		557094	3	2013
176969	3	2012		307500	3	4	2012		216375	2	1	2011		1147406	3	2013
200281	2	2012		285938	3	3	2012		261813	2	1	2011		532406	4	2013
212844	3	2012		291063	3	4	2012		143875	2	4	2011		617344	3	2013
184688	2	2012		299000	3	2	2012		433875	1	2	2011		1337750	1	2013
158031	3	2012		272812	3	4	2012		192844	2	3	2011		446219	2	2013
149063	4	2012		269594	3	2	2012		500594	1	1	2011		1322750	3	2013
254250	4	2012		400344	3	2	2012		167375	2	1	2011		628469	2	2013
316969	2	2012		483281	3	1	2012		150625	2	2	2011		656375	2	2013
238937	3	2012		237688	3	4	2012		888937	1	2	2011		1399156	1	2013
162125	2	2012		259781	3	3	2012		191187	2	2	2011		481093	4	2013
153188	1	2012		359562	3	1	2012		317000	1	4	2011		562750	3	2013
212875	1	2012		328718	3	4	2012		156969	2	3	2011		539594	4	2013
106219	2	2012		279187	3	3	2012		310375	1	4	2011		487125	4	2013
263688	3	2012		206188	3	4	2012		163593	2	4	2011		598500	4	2013
222875	4	2012		285782	3	4	2012		458031	1	2	2011		728844	2	2013
125343	3	2012		377625	3	3	2012		350719	1	4	2011		866250	4	2013
158500	3	2012		301813	3	3	2012		170094	2	3	2011		440875	3	2013
101063	4	2012		237532	3	4	2012		163031	2	1	2011		664812	2	2013
105500	4	2012		281781	3	3	2012		329156	2	1	2011		216843	4	2013
136782	1	2012		427375	3	4	2012		212437	2	1	2011		707656	3	2013
329406	3	2012		453093	3	3	2012		120062	2	4	2011		411375	4	2013
182657	3	2012		332937	3	4	2012		417937	1	4	2011		565375	3	2013
230469	1	2012		349468	3	4	2012		263844	1	2	2011		414187	3	2013
134219	1	2012		233937	3	2	2012		164750	2	4	2011		731468	4	2013
303500	4	2012		495625	3	4	2012		994812	1	4	2011		746750	3	2013
168969	1	2012		281594	3	4	2012		213313	2	4	2011		945500	4	2013
254625	3	2012		1042843	3	1	2012			2	3	2011		588157	4	2013
187312	1	2012		372875	3	4	2012		286844	1	1	2011		430875	4	2013
131719	4	2012		298469	3	2	2012		229188	2	3	2011		1054125	1	2013
141312	4	2012		357344	3	3	2012		347625	1	4	2011		460531	4	2013
200219	2	2012		239906	3	4	2012		147969	2	3	2011		1305781	1	2013
127468	2	2012		344906	3	2	2012		383125	1	3	2011		876031	3	2013
191156	2	2012		703719	3	2	2012		117187	2	3	2011		389188	3	2013
126625	3	2012		309156	3	2	2012		122093	2	3	2011		752906	2	2013
237875	2	2012		274344	3	4	2012		409500	1	4	2011		698594	2	2013
188906	1	2012		887907	3	1	2012		128094	2	3	2011			1	2013
268656	2	2012		417906	3	3	2012		177281	2	4	2011		385593	4	2013
176282	2	2012		378813	3	1	2012		1398093	1	1	2011		469625	2	2013
200843	3	2012		391250	3	4	2012		320313	1	3	2011		350563	4	2013
177219	1	2012		411500	3	3	2012		278687	1	4	2011		250531	4	2013
183250	3	2012		319844	3	1	2012		222437	2	3	2011		271907	2	2013
166000	1	2012		373000	3	4	2012		155562	2	4	2011		389219	4	2013
147157	2	2012		315813	3	3	2012		272312	1	4	2011		461625	1	2013
133718	3	2012		254812	3	4	2012		329031	1	1	2011		203094	1	2013
215125	2	2012		327844	3	3	2012		508094	1	3	2011		381031	1	2013
227781	4	2012		383562	3	4	2012		551188	1	4	2011		361719	4	2013
173375	1	2012		399156	3	1	2012		466750	1	1	2011		313625	4	2013
179125	2	2012		249407	3	3	2012		102813	2	1	2011		390344	4	2013
259438	3	2012		367312	3	2	2012		346594	1	3	2011		451656	4	2013
187094	1	2012		1018875	3	1	2012		345344	1	4	2011		344406	1	2013
205094	2	2012		292000	3	4	2012		218813	2	4	2011		642781	2	2013
257937	3	2012		285781	3	2	2012		209031	2	2	2011		442344	3	2013
231687	3	2012		1462843	3	2	2012		260188	2	4	2011		429813	3	2013
1383125	3	2012		285031	3	4	2012		262813	1	4	2011		204375	3	2013
112969	3	2012		259250	3	2	2012		196063	2	1	2011		491313	4	2013
592406	2	2012		305500	3	1	2012		158187	2	4	2011		830687	2	2013
171781	3	2012		231688	3	1	2012		278969	1	2	2011		684562	1	2013
136906	3	2012			3	4	2012		450750	1	2	2011		1328125	3	2013
176750	3	2012		339500	3	4	2012			1	2	2011		334562	3	2013
117937	3	2012		299812	3	1	2012		362125	1	4	2011		269719	2	2013
174188	1	2012		520812	3	4	2012		229188	1	2	2011		927625	2	2013
195094	3	2012			3	2	2012		213406	2	3	2011		332468	2	2013
206313	1	2012		428468	3	2	2012		227094	2	3	2011		282750	4	2013
188937	4	2012		683844	3	2	2012		312750	1	4	2011		304344	4	2013
241344	4	2012		712688	3	2	2012		241937	2	3	2011		441688	3	2013
231031	4	2012		286875	3	4	2012			2	4	2011		684406	2	2013
191500	1	2012		301187	3	3	2012		163407	2	4	2011		300281	2	2013
493407	1	2012		257312	3	4	2012		281500	1	2	2011		1416094	3	2013
197313	3	2012		310093	3	4	2012		294844	1	4	2011		396312	1	2013
185282	4	2012			3	3	2012		239906	2	1	2011			4	2013
242625	3	2012		329625	3	4	2012		304718	1	2	2011		437281	4	2013
232250	4	2012		254844	3	2	2012		127781	2	4	2011		324094	2	2013
478813	1	2012		211782	3	1	2012		242563	1	2	2011		309000	4	2013
190906	4	2012		445218	3	1	2012		271750	1	1	2011		296781	4	2013
109938	3	2012		1172125	3	3	2012		424875	1	1	2011		425188	4	2013
185063	1	2012		231063	3	1	2012		190500	2	4	2011		286907	1	2013
153093	2	2012		315813	3	3	2012		156875	2	2	2011			3	2013
198219	4	2012		295594	3	2	2012		491843	1	1	2011		340250	2	2013
243781	1	2012		381188	3	4	2012		275657	1	4	2011		1002813	2	2013
285532	2	2012		274500	3	1	2012		342375	1	4	2011		383844	4	2013
302406	1	2012		395782	3	4	2012		270750	2	2	2011		295188	3	2013
274843	2	2012		446781	3	2	2012		148187	2	4	2011		480312	3	2013
224000	4	2012		422750	3	2	2012		142000	2	3	2011		312000	2	2013
264062	2	2012		305218	3	3	2012		179218	2	1	2011		300781	3	2013
142781	4	2012		212125	3	3	2012		457469	1	1	2011		426625	1	2013
264531	1	2012		548625	3	3	2012		267750	2	2	2011		393844	3	2013
161281	3	2012		289031	3	4	2012		285719	1	3	2011		353469	4	2013
264938	3	2012		340093	3	3	2012		141875	2	2	2011		394938	4	2013
194625	1	2012		446344	3	2	2012		382219	1	2	2011		350250	4	2013
178437	3	2012		331375	3	3	2012		234844	2	3	2011		1438000	1	2013
250250	4	2012		386406	3	4	2012		276218	1	3	2011		314718	3	2013
268000	4	2012		279563	3	3	2012		413438	1	3	2011		302906	4	2013
428375	2	2012		363562	3	2	2012		288406	1	3	2011		320219	3	2013
448375	4	2012		321375	3	4	2012			2	4	2011		463906	1	2013
214719	3	2012		307781	3	1	2012		524281	1	2	2011		454344	2	2013
269282	3	2012		1376406	3	1	2012		168250	2	4	2011		327219	2	2013
229500	4	2012		340375	3	2	2012		138250	2	4	2011		312031	3	2013
222781	3	2012		299313	3	4	2012		552844	1	1	2011		239844	4	2013
199938	2	2012		326906	3	2	2012		288750	1	2	2011		773187	1	2013
248969	1	2012		557407	3	4	2012		218968	2	3	2011		431031	4	2013
245563	1	2012		225281	3	3	2012		217093	2	3	2011		443125	4	2013
340250	4	2012		1205781	3	1	2012		509781	1	4	2011		338719	4	2013
213782	3	2012		298313	3	1	2012		373063	1	4	2011		485937	2	2013
347000	2	2012		298469	3	4	2012		370125	1	3	2011		432750	4	2013
230063	1	2012		291594	3	2	2012		351063	2	3	2011		462031	3	2013
128969	4	2012		735406	3	1	2012		265406	2	1	2011		401594	2	2013
176250	4	2012		269781	3	3	2012		245063	2	3	2011		415218	2	2013
191000	1	2012		334594	3	3	2012		118500	2	4	2011		552312	3	2013
171250	3	2012		723312	3	2	2012		356250	1	4	2011		692531	3	2013
323781	1	2012		359031	3	1	2012		197531	2	1	2011		407063	1	2013
620531	2	2012		275344	3	3	2012		297500	1	3	2011		467063	3	2013
439313	2	2012		312687	3	4	2012		276531	2	4	2011		332594	3	2013
252906	2	2012		441406	3	1	2012		240687	2	4	2011		476688	3	2013
192656	3	2012		270781	3	4	2012		496031	1	3	2011		651031	2	2013
464282	1	2012		469406	3	2	2012		371125	1	4	2011		1205687	1	2013
191469	2	2012		333938	3	4	2012		149406	2	1	2011		499812	3	2013
266000	1	2012		554437	3	4	2012		391157	1	3	2011		579781	4	2013
248000	1	2012		296906	3	3	2012		766782	1	2	2011		672812	1	2013
223812	4	2012		268906	3	1	2012		266406	2	4	2011		368187	1	2013
295469	4	2012		654375	3	3	2012		394938	1	2	2011		330968	3	2013
270500	3	2012			3	4	2012		243281	1	4	2011		602125	3	2013
281094	3	2012		253875	3	3	2012		230750	2	1	2011		325500	4	2013
253812	3	2012		892656	3	1	2012		256218	2	2	2011		461750	4	2013
178625	1	2012		328656	3	3	2012		227281	2	1	2011		497594	4	2013
346531	1	2012		246562	3	4	2012		967000	1	1	2011		395532	4	2013
117750	3	2012		421125	3	1	2012		142625	2	2	2011		538500	4	2013
191531	4	2012		256813	3	4	2012		1010125	1	4	2011		529969	4	2013
253468	3	2012		232218	3	4	2012		222250	2	2	2011		401344	4	2013
109375	1	2012		1334187	3	1	2012		259469	2	3	2011		410688	3	2013
213657	1	2012		271281	3	4	2012		389844	1	3	2011		445593	3	2013
220594	3	2012		593281	3	2	2012		1096781	1	1	2011		281937	2	2013
286000	2	2012		274407	3	4	2012		290375	1	2	2011		515969	3	2013
1431719	4	2012			3	1	2012		163157	2	3	2011		293375	4	2013
119500	2	2012		330438	3	2	2012		148406	2	4	2011		541532	2	2013
140812	4	2012		230250	3	4	2012		537844	1	2	2011		531187	3	2013
271594	1	2012		335218	3	1	2012		318094	2	1	2011		505812	4	2013
273219	1	2012		757000	3	3	2012		161250	2	4	2011		424843	4	2013
206156	2	2012		382344	3	1	2012		316406	1	3	2011		546282	4	2013
158875	3	2012		324531	3	2	2012		296969	1	2	2011		570844	2	2013
221844	2	2012			3	3	2012		148781	2	3	2011		665594	1	2013
239000	3	2012		310438	3	4	2012		313500	1	3	2011		515188	2	2013
157625	2	2012		292687	3	4	2012		353906	1	1	2011		456438	3	2013
115500	3	2012		263313	3	3	2012		274562	1	3	2011		406656	2	2013
252844	3	2012		654750	3	2	2012		306938	2	1	2011		838250	3	2013
191375	3	2012		271062	3	3	2012		138687	2	4	2011		438156	4	2013
224656	4	2012		274406	3	2	2012		192875	2	4	2011		575062	3	2013
258219	2	2012		477375	3	3	2012		487032	1	1	2011		493062	1	2013
248375	2	2012		259343	3	2	2012		346625	1	4	2011		307562	4	2013
153938	3	2012		277594	3	2	2012		270719	1	4	2011		332750	4	2013
302843	1	2012		484750	3	1	2012		389219	1	3	2011		353344	4	2013
272250	3	2012		280281	3	3	2012		1109187	1	4	2011		494219	1	2013
163532	4	2012			3	2	2012		148781	2	1	2011		491156	4	2013
157844	3	2012		321875	3	1	2012		181500	2	1	2011		501625	1	2013
401219	4	2012		247625	3	3	2012		396844	1	2	2011		1255437	1	2013
151312	2	2012		333719	3	2	2012		272187	2	1	2011		305968	2	2013
212687	2	2012		222688	3	4	2012		375656	1	4	2011		376125	3	2013
252625	1	2012			3	3	2012		242281	2	2	2011		565000	2	2013
189656	2	2012		269093	3	4	2012		356312	1	4	2011		365281	4	2013
256188	3	2012		226063	3	2	2012		284125	2	3	2011		871875	3	2013
226937	2	2012		405250	3	1	2012		294718	2	2	2011		535562	3	2013
236000	3	2012		521907	3	2	2012		166782	2	1	2011		530532	2	2013
141250	4	2012		557375	3	1	2012		367687	1	4	2011		423812	1	2013
193781	1	2012			3	2	2012		510156	1	2	2011		318338	3	2019
144594	1	2012		387094	3	3	2012		108312	2	2	2011		1.2248e+06	2	2019
156844	2	2012		301688	3	3	2012		175406	2	3	2011		506350	2	2019
293407	3	2012			3	2	2012		328594	1	1	2011		602631	1	2019
264657	4	2012		522062	3	4	2012		207344	2	3	2011		355857	3	2019
243906	1	2012		310750	3	2	2012		567719	1	4	2011		356218	3	2019
237531	3	2012		559593	3	4	2012		128438	2	4	2011		339085	4	2019
147656	1	2012		394125	3	2	2012		423094	1	1	2011			2	2019
247875	1	2012		500312	3	3	2012		116563	2	1	2011		389151	4	2019
1403437	3	2012		284438	3	3	2012		414688	1	3	2011		472899	4	2019
167500	4	2012		652469	3	3	2012		247437	2	3	2011		940913	1	2019
154218	3	2012		348594	3	4	2012		264468	1	3	2011		220096	4	2019
396813	2	2012		791656	3	1	2012		386719	1	4	2011		1.24127e+06	2	2019
212938	2	2012		382281	3	2	2012		129718	2	2	2011		288985	4	2019
187313	4	2012		252844	3	4	2012		409625	1	4	2011		455986	3	2019
241406	4	2012		350781	3	4	2012		183812	2	1	2011		389276	4	2019
196469	4	2012		576500	3	1	2012		119531	2	4	2011		421809	3	2019
240000	2	2012		333781	3	1	2012		340187	1	3	2011		355710	3	2019
234000	4	2012		378406	3	4	2012		155719	2	3	2011		372292	4	2019
224407	3	2012		375969	3	2	2012		191313	2	4	2011		323032	4	2019
221562	4	2012		470437	3	2	2012		353406	1	4	2011		522664	1	2019
155594	2	2012			3	1	2012		155156	2	3	2011		389260	4	2019
241813	3	2012		284844	3	4	2012		198781	2	2	2011		472832	2	2019
157219	1	2012		285906	3	4	2012		430094	1	4	2011		455766	2	2019
197781	2	2012		356000	3	3	2012		398968	1	4	2011		1.20884e+06	2	2019
192875	4	2012		238063	3	3	2012		402531	2	2	2011		389434	3	2019
299125	3	2012		1122281	3	2	2012		127000	2	1	2011		406265	4	2019
156281	1	2012		364719	3	4	2012		353344	1	4	2011		339151	4	2019
100282	4	2012		552437	3	1	2012		151968	2	3	2011		1.44196e+06	1	2019
208281	1	2012		354094	3	2	2012		377718	1	4	2011		439545	4	2019
218906	2	2012		595250	3	4	2012		644344	1	3	2011		353996	4	2019
131125	1	2012		427250	3	3	2012		123218	2	2	2011		539515	3	2019
196812	4	2012		606188	3	4	2012		115000	2	2	2011		406712	3	2019
112625	3	2012		467250	3	3	2012		209000	2	3	2011		456668	2	2019
255500	1	2012		521656	3	3	2012		231156	2	2	2011		439387	3	2019
138781	3	2012		323437	3	4	2012		474875	1	2	2011		439532	4	2019
232219	3	2012		307500	3	2	2012		205906	1	4	2011		438164	3	2019
200625	3	2012		462688	3	1	2012		394094	1	4	2011		439537	4	2019
191188	3	2012		991312	3	4	2012		103812	2	3	2011			2	2019
225844	4	2012		345812	3	4	2012		146062	2	2	2011		406089	3	2019
180531	3	2012		387750	3	3	2012		1096094	2	2	2011		857871	3	2019
172281	1	2012		392094	3	4	2012		387062	1	4	2011		322507	4	2019
209844	3	2012		506281	3	2	2012		338250	1	4	2011		372745	4	2019
189187	3	2012		247344	3	3	2012		113594	2	4	2011		372982	4	2019
257031	4	2012		992656	3	1	2012		360844	1	4	2011		422755	3	2019
222812	3	2012		202625	3	2	2012		352375	1	4	2011		439287	3	2019
226188	3	2012		279344	3	4	2012		350063	1	4	2011		339273	4	2019
109688	3	2012		370375	3	3	2012		152844	2	1	2011		573210	3	2019
207000	2	2012		280907	3	2	2012		163031	2	4	2011		439976	3	2019
	1	2012		286844	3	4	2012		130344	2	4	2011		355568	3	2019
125282	3	2012		495813	3	2	2012		324937	1	3	2011		473059	4	2019
288656	3	2012		856313	3	3	2012		204375	2	4	2011		422765	4	2019
276937	1	2012		319844	3	2	2012		370625	1	4	2011		439591	4	2019
278750	3	2012		900750	3	3	2012		124562	2	4	2011		368738	4	2019
189375	3	2012		437187	3	4	2012		118375	2	2	2011		356037	3	2019
235719	1	2012		308718	3	3	2012		136781	2	2	2011		389387	4	2019
226187	1	2012		345093	3	2	2012		439844	1	2	2011		356504	4	2019
1379375	1	2012		295781	3	3	2012		590531	1	3	2011		673817	1	2019
234219	1	2012		331250	3	3	2012		183906	2	4	2011		422677	3	2019
272344	2	2012		301625	3	4	2012		134093	2	3	2011		439494	2	2019
264875	3	2012		675282	3	2	2012		171375	2	3	2011		554120	4	2021
235156	2	2012		374656	3	3	2012		134218	2	2	2011		420078	3	2021
255000	4	2012		355562	3	3	2012		209094	2	4	2011		437242	1	2021
280656	2	2012		422375	3	4	2012		327063	1	4	2011		404147	2	2021
319781	3	2012			3	3	2012		269375	2	2	2011		420445	1	2021
351344	1	2012		278187	3	4	2012		112313	2	1	2011		336869	3	2021
136563	2	2012		1392125	3	1	2012		183281	2	2	2011		353451	4	2021
262344	4	2012		240844	3	4	2012		458312	2	3	2011		403795	4	2021
272719	4	2012		322625	3	3	2012		349688	1	3	2011		454503	3	2021
238969	3	2012		358625	3	2	2012		933281	1	1	2011		304394	2	2021
256969	4	2012		318031	3	3	2012		539094	1	1	2011		336975	3	2021
205375	4	2012		254282	3	4	2012		257938	2	3	2011		471149	2	2021
183250	4	2012		363469	3	3	2012		1464969	2	4	2011		337099	3	2021
219282	3	2012		295187	3	4	2012		342968	1	3	2011		587669	4	2021
239187	4	2012		307437	3	3	2012		218563	2	1	2011		387129	1	2021
194187	2	2012		1056000	3	1	2012		308469	1	1	2011		320394	4	2021
202563	3	2012		243937	3	3	2012		133687	2	4	2011		605191	2	2021
278375	2	2012		291156	3	2	2012		602187	1	1	2011		320680	4	2021
259281	3	2012		401688	3	1	2012		385750	2	1	2011		303503	2	2021
226844	1	2012		493312	3	3	2012		858250	1	1	2011		938753	1	2021
183875	2	2012		245688	3	4	2012		116219	2	4	2011		537391	4	2021
261031	3	2012		262906	3	3	2012		344719	2	3	2011		420568	3	2021
200781	4	2012		459218	3	2	2012		157000	2	3	2011		1.35649e+06	4	2021
288656	1	2012		653125	3	2	2012		396000	1	3	2011		437456	2	2021
140875	4	2012		470093	3	3	2012		184563	2	2	2011		370107	3	2021
212157	2	2012		282594	3	2	2012		478656	1	1	2011		387232	3	2021
266156	2	2012		457657	3	4	2012		361812	1	1	2011		337582	2	2021
371781	4	2012		323250	3	2	2012		396000	2	3	2011		303665	3	2021
235344	4	2012		335907	3	4	2012		286312	2	4	2011		370296	2	2021
310532	1	2012		432625	3	1	2012		353375	1	3	2011		487681	1	2021
203531	1	2012		602219	3	4	2012		366718	1	3	2011		337606	2	2021
233188	2	2012		282750	3	1	2012		324969	2	3	2011		201350	1	2021
283593	1	2012		398093	3	2	2012		394031	1	3	2011		905914	1	2021
350688	1	2012		399281	3	4	2012		251281	2	3	2011		337271	3	2021
373906	2	2012		1072563	3	3	2012		185437	2	2	2011		320449	3	2021
209937	4	2012		471782	3	4	2012		132937	2	4	2011		320405	4	2021
240563	1	2012		405500	3	4	2012		423437	1	4	2011		201778	1	2021
231062	4	2012		300656	3	1	2012		352687	2	2	2011		371369	2	2021
247688	3	2012		300437	3	2	2012		363313	1	2	2011		320521	4	2021
174750	3	2012		325719	3	3	2012		589563	1	1	2011		370583	2	2021
295375	1	2012		483500	3	4	2012		229406	2	4	2011		370584	3	2021
253031	3	2012		263094	3	4	2012		231625	2	3	2011		604636	2	2021
217594	3	2012		417500	3	4	2012		332469	1	1	2011		420839	1	2021
357718	4	2012		439687	3	3	2012		419813	1	4	2011		387217	4	2021
247032	3	2012		472594	3	4	2012		123750	2	4	2011		421158	4	2021
225781	1	2012		363625	3	3	2012		258875	2	1	2011		337159	2	2021
179125	1	2012		300344	3	2	2012		174625	2	2	2011		354022	2	2021
277188	3	2012		308750	3	2	2012		382625	1	4	2011		704783	1	2021
418782	2	2012		1475625	3	4	2012		319250	1	2	2011		337424	1	2021
263812	4	2012		329063	3	2	2012		391312	2	2	2011		320328	3	2021
223000	2	2012		407844	3	3	2012		293219	1	3	2011		337348	3	2021
408281	3	2012		259032	3	2	2012		217937	2	4	2011		353819	1	2021
211250	4	2012		321032	3	2	2012		477031	1	3	2011		370492	3	2021
1074375	4	2012		455562	3	2	2012		380000	1	1	2011		320343	4	2021
256625	4	2012		441281	3	4	2012		287407	1	2	2011		337110	4	2021
329844	3	2012		633875	3	3	2012		256437	1	3	2011		337092	3	2021
240907	3	2012		406094	3	4	2012		233219	2	3	2011		403604	3	2021
218500	4	2012		591063	3	3	2012		319375	1	4	2011		337118	4	2021
160469	4	2012		381094	3	4	2012		135344	2	4	2011		370274	2	2021
726500	2	2012		401938	3	3	2012		293500	2	1	2011		353725	4	2021
415563	3	2012		333969	3	3	2013		382125	1	4	2011		838437	3	2021
149938	3	2012		370750	3	4	2013		396125	1	4	2011		354116	3	2021
546532	3	2012		482813	3	3	2013		446594	1	1	2011		353768	4	2021
409281	4	2012		446125	3	4	2013		287812	1	3	2011		687962	2	2021
381343	3	2012		326875	3	3	2013		231281	2	2	2011		337515	3	2021
696500	4	2012		407469	3	4	2013		211312	2	4	2011		370485	3	2021
497688	2	2012			3	1	2013		1394094	2	4	2011		370461	3	2021
220969	1	2012		396656	3	3	2013		140250	2	2	2011		499608	1	2021
333157	4	2012		429563	3	4	2013		294375	1	2	2011		403998	3	2021
321844	4	2013		1143688	3	2	2013		294281	2	4	2011		320171	3	2021
127687	2	2013		305937	3	4	2013		1078313	2	1	2011		203686	3	2021
141532	2	2013		304312	3	3	2013		279937	1	3	2011		370566	4	2021
490562	1	2013		305906	3	3	2013		263750	2	2	2011		337341	3	2021
230938	2	2013		1411657	3	1	2013		634125	1	4	2011		370377	3	2021
573157	4	2013		884469	3	1	2013		271781	1	1	2011		353998	3	2021
407531	3	2013		369250	3	4	2013		288968	2	2	2011		453873	2	2021
339250	4	2013		1330313	3	2	2013		250593	2	4	2011		354491	4	2021
582000	3	2013		403968	3	4	2013		194312	2	1	2011		604525	2	2021
410875	1	2013		443843	3	4	2013		721000	1	2	2011		237327	4	2021
529093	3	2013		393032	3	4	2013		510094	1	3	2011		370550	3	2021
291531	2	2013		426094	3	3	2013		573531	1	1	2011		755025	2	2021
404406	3	2013		236656	3	1	2013		382031	1	4	2011		420606	3	2021
115344	2	2013		487219	3	4	2013		262750	2	2	2011		338681	4	2021
307656	3	2013		620000	3	1	2013		357375	1	2	2011		387334	4	2021
284219	1	2013		327094	3	3	2013		248938	2	3	2011		337211	2	2021
277062	2	2013		304219	3	4	2013		548437	1	1	2011		387299	2	2021
394032	2	2013		479281	3	2	2013		276594	2	4	2011		365898	3	2021
503438	4	2013		523031	3	2	2013		228532	2	2	2011		420946	4	2021
288063	2	2013		540937	3	1	2013		782000	1	2	2011		353790	4	2021
460250	1	2013		361062	3	1	2013		442938	1	2	2011		370466	4	2021
279219	4	2013		470094	3	4	2013		125250	2	1	2011		1.05579e+06	1	2021
392031	1	2013		565313	3	3	2013		117469	2	2	2011		654770	4	2021
512344	1	2013		368125	3	1	2013		403500	1	3	2011		354030	4	2021
140031	4	2013		301156	3	2	2013		248250	1	3	2011		1.00566e+06	3	2021
423281	4	2013		460719	3	4	2013		288094	2	1	2011		487861	4	2021
308938	4	2013		454469	3	2	2013		341781	1	1	2011		1.20631e+06	4	2021
211906	2	2013		405500	3	2	2013		213656	2	3	2011		488049	4	2021
280594	4	2013		434125	3	2	2013		137813	2	3	2011		513687	4	2021
376375	3	2013		540468	3	4	2013		435594	1	3	2011		381718	2	2021
378500	4	2013		562594	3	4	2013		216312	2	2	2011		677281	2	2021
409437	4	2013		442718	3	1	2013		411032	1	4	2011		373844	2	2021
271188	4	2013		449625	3	3	2013		263218	1	2	2011		295250	3	2021
257281	3	2013		302688	3	2	2013		124313	2	2	2011		310188	1	2021
565188	2	2013		523219	3	2	2013		108657	2	1	2011		519344	4	2021
645688	4	2013		368750	3	3	2013		210750	2	4	2011		530594	4	2021
256219	2	2013		458313	3	4	2013		131000	2	4	2011		361656	1	2021
403719	3	2013		380594	3	4	2013		141094	2	3	2011		542375	2	2021
385094	1	2013		540218	3	1	2013		304625	1	4	2011		704906	3	2021
412657	2	2013		1262469	3	1	2013		333875	1	3	2011		351594	3	2021
522937	4	2013		421718	3	2	2013		956875	1	4	2011		485844	2	2021
400187	4	2013		510782	3	3	2013		148625	2	1	2011		354187	3	2021
483562	2	2013		453437	3	3	2013		157031	2	2	2011		495437	3	2021
289656	4	2013		498531	3	3	2013		147781	2	2	2011		474875	2	2021
357812	3	2013		431906	3	3	2013		149157	2	2	2011		325000	1	2021
472813	1	2013		402187	3	2	2013		176719	2	3	2011		809906	4	2021
483906	4	2013		474968	3	2	2013		185812	2	1	2011		815125	2	2021
406375	3	2013		357000	3	3	2013		122907	2	4	2011		639406	4	2021
407375	2	2013		732875	3	3	2013		137500	2	2	2011		464188	4	2021
435375	3	2013		422563	3	2	2013		170062	2	3	2011		266000	2	2021
375906	4	2013		527437	3	1	2013		223250	2	1	2011		545281	3	2021
537344	4	2013		780625	3	4	2013		346875	1	2	2011		364313	2	2021
155563	2	2013		461938	3	3	2013		333062	1	1	2011		758968	3	2021
323907	3	2013		599718	3	2	2013		273875	2	1	2011		885500	3	2021
252719	1	2013		448469	3	4	2013		315469	1	3	2011		634656	2	2021
403969	4	2013		552969	3	3	2013		123719	2	4	2011		783719	1	2021
422688	1	2013		614500	3	1	2013		244093	2	1	2011		341500	3	2021
1380375	3	2013		1024500	3	1	2013		719750	2	1	2011		560407	4	2021
184031	4	2013		761375	3	4	2013		200781	2	1	2011		616938	4	2021
352312	4	2013		565250	3	4	2013		316219	1	3	2011		349469	3	2021
241781	4	2013		1442093	3	4	2013		220844	2	4	2011		525281	3	2021
107750	1	2013		773344	3	3	2013		496563	1	4	2011		824188	2	2021
515219	2	2013		503406	3	4	2013		336032	1	4	2011		350031	2	2021
377000	4	2013		540281	3	4	2013		129063	2	1	2011		746657	2	2021
429282	2	2013		424312	3	4	2013		138688	2	1	2011		729281	4	2021
[truncated: 5,702 more rows]

## Sheet: Fig2f
SupraGranular			Granular			Infragranular
Activity	Window	Mouse	Activity	Window	Mouse	Activity	Window	Mouse
0.590969	1	13	-0.376553	1	13	3.96242	1	13
0.113112	1	13	1.29128	1	13	-0.172227	1	13
-0.226239	1	21	0.231368	1	21	-0.124923	1	13
-0.00601964	1	21	-0.0595207	1	21	0.480593	1	13
0.681905	1	21	-0.0747963	1	21	0.157876	1	13
0.764955	1	21	7.07072	1	12	0.315689	1	13
3.09404	1	4	2.06999	1	5	0.51092	1	13
2.52722	1	9	3.80105	1	12	0.0346903	1	13
3.02637	1	5	2.43252	1	10	0.531371	1	13
5.34728	1	12	2.16484	1	5	-0.0784058	1	13
0.430623	1	8	3.2007	1	10	0.712127	1	13
3.23829	1	8	0.562942	1	12	2.48948	1	21
5.78666	1	9	-0.368518	1	13	-0.222522	1	21
0.803779	1	5	0.458991	1	8	2.26556	1	21
0.851665	1	8	1.89528	1	17	1.3124	1	21
1.09742	1	8	1.4442	1	13	2.75482	1	21
1.87231	1	8	3.27802	1	9	-0.434384	1	21
0.489261	1	21	0.491039	1	5	0.162568	1	21
0.0523822	1	21	1.42595	1	17	4.51546	1	21
1.94448	1	22	0.856099	1	7	0.658835	1	21
0.289067	1	5	0.625388	1	8	2.33855	1	21
2.93061	1	17	0.095081	1	5	1.13318	1	21
2.03647	1	4	0.303469	1	5	-0.423557	1	21
2.09979	1	14	0.88541	1	11	-0.221892	1	21
-0.249707	1	8	0.51794	1	22	0.556349	1	21
0.795538	1	14	1.2863	1	4	1.04783	1	21
0.940433	1	4	0.301558	1	21	-0.0802853	1	21
2.02151	1	17	2.19509	1	9	0.272757	1	21
0.195517	1	19	0.788305	1	12	1.35263	1	21
0.497226	1	4	1.15351	1	5	0.118454	1	21
1.15477	1	12	1.08799	1	15	-0.0749188	1	21
0.272123	1	12	0.882696	1	16	-0.359038	1	21
0.166546	1	13	0.969797	1	20	-0.107661	1	21
1.44157	1	4	1.70395	1	8	-0.0120576	1	21
1.82163	1	4	0.78133	1	7	17.7997	1	5
1.85512	1	12	0.934202	1	9	4.34592	1	22
1.17285	1	12	0.973092	1	17	5.18421	1	4
0.644781	1	17	1.09505	1	22	2.9813	1	8
0.398875	1	4	0.681897	1	5	1.35443	1	18
0.650444	1	17	1.04094	1	21	2.50217	1	17
1.44416	1	12	0.41605	1	22	2.8079	1	22
0.74712	1	17	-0.846628	1	7	1.37139	1	22
0.862739	1	8	0.785804	1	5	4.0202	1	4
1.78146	1	17	0.860721	1	7	3.53851	1	8
0.313319	1	15	0.670197	1	4	2.91432	1	18
0.184902	1	7	-0.421807	1	8	3.05744	1	22
0.634985	1	6	1.05372	1	22	3.22232	1	22
0.89734	1	21	0.214447	1	17	3.37597	1	18
-0.243302	1	7	1.30596	1	10	0.303455	1	21
-0.701315	1	4	0.72776	1	4	1.47583	1	5
-0.336754	1	8	0.765024	1	11	6.34356	1	21
0.963387	1	7	0.246505	1	18	1.86013	1	20
0.0379233	1	14	0.535046	1	9	2.56181	1	15
1.20764	1	14	0.508377	1	17	1.37492	1	17
0.219538	1	14	0.287587	1	5	3.91762	1	5
1.34353	1	21	0.224031	1	5	1.41388	1	22
-0.0841021	1	8	1.0876	1	22	3.80172	1	12
0.525352	1	7	1.11839	1	15	-0.0552791	1	5
0.190874	1	8	0.768055	1	21	0.661432	1	5
0.342729	1	14	1.22326	1	12	2.26018	1	18
0.546669	1	7	-0.386977	1	21	1.87354	1	22
0.19605	1	14	0.117629	1	7	0.553648	1	8
-0.471408	1	7	0.0370041	1	16	1.03946	1	10
-0.113526	1	8	0.486748	1	8	1.53935	1	17
1.01419	1	12	0.793853	1	15	1.76568	1	10
0.442559	1	8	-0.52596	1	10	1.36114	1	5
0.164753	1	19	-0.50633	1	22	0.856461	1	5
0.109407	1	17	0.311235	1	15	1.90888	1	8
0.248378	1	9	0.527576	1	7	1.63057	1	5
-0.131612	1	15	0	1	13	1.78035	1	16
0.177722	1	14	0.426963	1	17	0.562664	1	18
0.149768	1	4	0.208095	1	18	0.585557	1	5
-0.628541	1	7	0.240477	1	17	2.8685	1	7
-0.418036	1	14	0.00449796	1	7	0.540719	1	12
-0.999565	1	9	-0.311861	1	15	1.11032	1	11
-0.145771	1	8	0.325087	1	16	1.84986	1	16
-0.245383	1	8	0.392167	1	15	1.29253	1	18
0.116338	1	19	0.324271	1	18	1.6916	1	17
-0.152209	1	22	0.127054	1	4	2.9749	1	5
-0.355163	1	8	-0.160235	1	15	1.9381	1	5
0.332865	1	14	-0.0839203	1	15	1.14744	1	22
0.820142	1	16	0	1	13	1.32191	1	22
0.392812	1	8	0.257458	1	22	1.48775	1	7
1.06905	1	9	0.297338	1	7	0.739426	1	19
0.483351	1	17	0.955754	1	21	0.465567	1	8
-0.169953	1	17	0.763541	1	7	1.73483	1	16
0.201341	1	7	-0.834058	1	5	2.90088	1	10
0.231786	1	21	0.0886388	1	19	1.78108	1	9
-0.361425	1	5	-0.0710332	1	21	3.61144	1	5
0.444579	1	8	-1.14892	1	10	0.0958725	1	5
0.126176	1	8	-0.957474	1	22	0.862364	1	13
-0.0303829	1	17	-0.142744	1	22	1.69297	1	18
-0.0208827	1	8	-1.35021	1	7	0.733244	1	5
-0.708178	1	17	0.00859768	2	13	-0.100674	1	8
-0.22961	1	19	1.55516	2	13	0.718633	1	18
0.17312	1	5	-0.143676	2	21	1.73555	1	20
-0.352562	1	19	0.490697	2	21	0.180691	1	8
0.669076	2	13	0.101965	2	21	1.05223	1	16
-0.175943	2	13	2.01491	2	12	1.11153	1	19
0.00594976	2	21	3.4953	2	5	0.217886	1	16
-0.291735	2	21	0.978213	2	12	1.71	1	22
-0.296195	2	21	0.899269	2	10	0.549843	1	22
-0.0470184	2	21	2.8674	2	5	0.309851	1	21
6.84848	2	4	2.08804	2	10	1.13791	1	22
6.13186	2	9	2.0334	2	12	1.55807	1	17
9.6499	2	5	-0.690822	2	13	1.59367	1	15
2.86398	2	12	2.04476	2	8	0.56761	1	17
5.35421	2	8	1.74451	2	17	1.97171	1	17
4.13583	2	8	0.671617	2	13	0	1	5
0.572926	2	9	1.18364	2	9	1.45318	1	20
4.00137	2	5	5.91034	2	5	1.69569	1	17
4.99093	2	8	0.764867	2	17	1.04188	1	16
5.10426	2	8	1.24122	2	7	0.869034	1	16
3.80344	2	8	1.49499	2	8	-0.511473	1	5
1.21317	2	21	0.662071	2	5	0	1	5
3.19585	2	21	1.67603	2	5	2.35228	1	22
1.13026	2	22	0.886748	2	11	0.811634	1	21
1.657	2	5	-0.000699229	2	22	1.43972	1	20
0.708934	2	17	0.680554	2	4	0	1	7
1.95347	2	4	0.141557	2	21	2.43705	1	20
3.52938	2	14	0.815389	2	9	0.299527	1	7
1.57263	2	8	1.65661	2	12	0.16603	1	16
1.15198	2	14	1.56096	2	5	0.153955	1	22
1.68648	2	4	0.0831039	2	15	0.264222	1	5
0.968726	2	17	1.07172	2	16	0	1	7
0.288999	2	19	0.465211	2	20	0.0991852	1	9
1.54281	2	4	0.635681	2	8	2.01049	1	20
1.54131	2	12	0.684676	2	7	0	1	5
1.05836	2	12	-0.000527917	2	9	0.568285	1	9
0.910501	2	13	0.443087	2	17	0.697127	1	9
0.664636	2	4	-0.458296	2	22	-0.196036	1	5
1.64267	2	4	1.73673	2	5	0.803592	1	18
0.660727	2	12	1.78263	2	21	0.843001	1	20
1.0015	2	12	0.867467	2	22	0.536567	1	10
0.673571	2	17	0.348857	2	7	1.7367	1	13
5.37512	2	4	0.164529	2	5	-0.068974	1	22
2.34519	2	17	0.843044	2	7	0.495523	1	16
-0.50947	2	12	1.01204	2	4	0.740225	1	18
0.311947	2	17	-0.0241512	2	8	1.61556	1	5
1.86901	2	8	0.805632	2	22	0.866196	1	21
-0.0178506	2	17	0.785128	2	17	0	1	12
0.523214	2	15	-0.6326	2	10	0.265118	1	21
1.69837	2	7	0.638336	2	4	0.802175	1	10
1.99221	2	6	0.579515	2	11	1.0642	1	15
0.600267	2	21	0.922108	2	18	-0.012606	1	18
1.83306	2	7	0.692661	2	9	2.06718	1	21
1.48459	2	4	0.363033	2	17	0.599878	1	17
1.45457	2	8	0.868799	2	5	0.791749	1	13
0.529034	2	7	1.94533	2	5	0.674529	1	18
-0.1091	2	14	0.176683	2	22	0.425146	1	5
-0.766256	2	14	-0.146172	2	15	1.12175	1	8
1.08365	2	14	0.939846	2	21	0.518525	1	18
0.0699386	2	21	0.446719	2	12	0.353585	1	16
0.00659524	2	8	0.050751	2	21	2.16331	1	6
0.209737	2	7	0.598635	2	7	-0.17046	1	22
1.1551	2	8	0.367877	2	16	0.40966	1	22
1.03895	2	14	0.316304	2	8	0.471177	1	9
0.207793	2	7	1.28346	2	15	0.870068	1	4
0.773533	2	14	-0.348061	2	10	0.31458	1	5
0.279013	2	7	0.327985	2	22	2.23911	1	4
1.60526	2	8	0.140957	2	15	1.20678	1	15
0.318017	2	12	0.0381662	2	7	1.05119	1	5
-0.0979694	2	8	0	2	13	0.604879	1	16
0.355432	2	19	0.36736	2	17	0.393577	1	16
0.248366	2	17	0.275871	2	18	0.514408	1	16
0.229723	2	9	0.190983	2	17	-0.246678	1	16
-0.206419	2	15	0.209922	2	7	0.537896	1	18
0.97421	2	14	-0.138528	2	15	0.734897	1	17
0.118085	2	4	0.68324	2	16	0.197762	1	16
-0.78527	2	7	0.186588	2	15	-0.104771	1	17
-0.101396	2	14	0.455581	2	18	0.935347	1	17
-0.0315678	2	9	0.25925	2	4	-0.204702	1	8
0.854254	2	8	0.147786	2	15	0.183173	1	8
-0.485835	2	8	1.79509	2	15	0.799792	1	17
1.37812	2	19	0	2	13	0.358945	1	8
0.338766	2	22	-0.164588	2	22	0.422734	1	16
0.272855	2	8	0.1483	2	7	-0.0971014	1	19
0.56376	2	14	0.561227	2	21	0.684721	1	7
0.407161	2	16	0.291273	2	7	1.06885	1	18
0.397944	2	8	-0.834058	2	5	0.182724	1	19
-0.170264	2	9	-0.193819	2	19	-0.070771	1	22
0.262184	2	17	0.545221	2	21	1.4025	1	20
-0.331398	2	17	-1.24208	2	10	1.60114	1	10
0.277094	2	7	-1.1214	2	22	1.06098	1	12
0.985534	2	21	-0.240244	2	22	-0.70604	1	5
-0.0340582	2	5	-0.0634642	2	7	0.244199	1	16
-0.109207	2	8				0.493886	1	9
-0.243614	2	8				0.299757	1	8
-0.350044	2	17				0.144945	1	8
1.33151	2	8				2.37724	1	9
-0.365542	2	17				0.0800522	1	7
0.35994	2	19				0.0919952	1	18
-2.43644	2	5				0.325756	1	10
-0.338354	2	19				0.282864	1	18
						0.604153	1	4
						0.526372	1	18
						1.11845	1	16
						1.49662	1	22
						1.74673	1	21
						-0.0154125	1	8
						-0.133737	1	15
						0.939542	1	21
						0.15239	1	8
						0.147933	1	18
						0.986767	1	12
						0.464808	1	17
						0.793597	1	12
						0.222598	1	9
						1.27777	1	5
						0.743061	1	18
						1.03035	1	15
						0.188109	1	10
						0.390255	1	19
						-0.149803	1	18
						0.627521	1	22
						-0.0948118	1	8
						0.412681	1	10
						0.88678	1	22
						0.613873	1	20
						0.652366	1	5
						0.780273	1	21
						0.878289	1	22
						0.486322	1	16
						0.844587	1	5
						0.07998	1	8
						0.0211965	1	21
						0.47043	1	16
						0.491668	1	22
						-0.0845868	1	5
						1.10076	1	21
						0.348399	1	22
						1.12418	1	17
						0.579626	1	7
						1.04237	1	9
						0.326141	1	22
						0.67571	1	18
						0.274184	1	4
						0.693732	1	18
						0.299927	1	21
						-0.057625	1	7
						0.206263	1	15
						0.7788	1	13
						-0.0467966	1	17
						0.0741158	1	8
						0.690936	1	9
						0.0988665	1	10
						0.329495	1	16
						0.273772	1	15
						0.560101	1	8
						0.723131	1	22
						0.0556211	1	5
						0.505271	1	18
						0.787541	1	13
						1.43961	1	13
						0.773152	1	10
						0.852533	1	21
						0.266506	1	15
						0.235576	1	6
						-0.112047	1	16
						0.560245	1	18
						1.30259	1	10
						0.336541	1	13
						0.388407	1	7
						0.177111	1	8
						1.21765	1	20
						-0.162601	1	15
						0.312966	1	17
						0.872245	1	9
						0.576732	1	18
						0.195508	1	12
						-0.131348	1	7
						0.382437	1	17
						0.208176	1	9
						-0.575036	1	8
						0.732829	1	10
						0.598183	1	10
						0.327229	1	21
						0.297355	1	16
						0.057535	1	5
						0.712753	1	6
						-0.00907455	1	7
						0.0369063	1	6
						0.158054	1	18
						0.416679	1	16
						0.457249	1	4
						0.250892	1	19
						-0.0770234	1	16
						0.93876	1	18
						0.605741	1	17
						-0.199485	1	16
						0.86222	1	20
						0.374912	1	18
						-0.083959	1	5
						0.973194	1	6
						0.242842	1	7
						0.445761	1	18
						0.660499	1	15
						0.273189	1	6
						0.291056	1	21
						0.072705	1	6
						0.354567	1	21
						0.530785	1	4
						0.391192	1	18
						-0.229873	1	8
						0.0552315	1	15
						0.00207386	1	17
						1.23827	1	12
						0.247275	1	9
						0.851459	1	22
						0.29314	1	7
						-0.0602537	1	7
						0.126063	1	21
						0.612527	1	17
						0.00291424	1	6
						0.887686	1	7
						0.167868	1	4
						0.237615	1	15
						0.786623	1	22
						0.261332	1	12
						1.66266	1	12
						0.363765	1	10
						0.426327	1	18
						1.15526	1	22
						0.307733	1	15
						-0.242263	1	13
						-0.0938817	1	22
						0.139764	1	16
						0.721155	1	20
						-0.0699545	1	21
						0.457643	1	17
						-0.0923884	1	7
						-0.160938	1	5
						1.01079	1	9
						0.268356	1	7
						0.234765	1	18
						-0.427171	1	7
						0.447896	1	8
						0.147827	1	21
						0.221354	1	12
						0.228384	1	8
						0.145899	1	18
						0.416897	1	17
						0.645051	1	18
						0.349203	1	4
						0.440903	1	10
						0.0579181	1	8
						-0.210859	1	19
						0.167548	1	10
						0.531834	1	15
						0.215098	1	6
						-0.463009	1	18
						0.320804	1	17
						0.00874046	1	18
						0.126657	1	17
						0.12432	1	15
						0.41435	1	20
						0.48092	1	17
						0.71422	1	15
						0.311006	1	5
						0.660881	1	10
						-0.478477	1	8
						0.173187	1	5
						0.202844	1	18
						0.0445319	1	4
						0.299338	1	20
						0.874011	1	16
						0.600151	1	16
						-0.935306	1	18
						-0.406544	1	18
						0.538659	1	16
						0.818538	1	17
						0.819067	1	8
						0.508213	1	18
						0.457124	1	8
						0.151579	1	15
						-0.0393948	1	17
						0.0934058	1	5
						0.851228	1	7
						-0.0177346	1	22
						0.244781	1	4
						0.205014	1	21
						0.226745	1	4
						0.303818	1	8
						0.402707	1	8
						0.572138	1	10
						-0.11102	1	15
						0.0145462	1	17
						-0.0635583	1	18
						0.561247	1	22
						0.206845	1	21
						0.21829	1	16
						-0.0483753	1	15
						0.674494	1	10
						-0.0970692	1	12
						0.708251	1	18
						0.124597	1	21
						-0.804399	1	6
						0.621205	1	6
						-0.474392	1	7
						0.360049	1	10
						0.212585	1	22
						0.686485	1	18
						0.00418687	1	5
						0.0445001	1	19
						1.55855	1	21
						0.162372	1	15
						0.0596732	1	7
						0.0195098	1	5
						-0.189241	1	19
						-0.155181	1	16
						0.142835	1	15
						-0.108406	1	21
						0.214754	1	13
						-0.0190977	1	17
						0.789664	1	5
						0.0438498	1	10
						0.145491	1	12
						-0.0712325	1	4
						0.497553	1	22
						0.505981	1	17
						-0.285553	1	7
						0.107639	1	7
						0.0692813	1	15
						0.135288	1	18
						0.183274	1	18
						-0.0611306	1	5
						0.106421	1	4
						0.610586	1	8
						-0.0165556	1	15
						0.464836	1	9
						0.000336043	1	15
						-0.126117	1	5
						0.149097	1	21
						0.175731	1	4
						0.132465	1	7
						-0.101379	1	22
						0.0501257	1	10
						0.309866	1	8
						0.126738	1	18
						0.330957	1	7
						-0.0122712	1	16
						0.457735	1	4
						0.19766	1	22
						-0.459372	1	22
						0.115981	1	19
						-0.556751	1	22
						0.0856352	1	16
						0.940511	1	10
						0.346153	1	7
						-0.36144	1	8
						-0.480555	1	7
						0.0595247	1	18
						0.355308	1	21
						0.229863	1	4
						0.435058	1	22
						0.303144	1	8
						0.0551356	1	18
						0.530016	1	17
						0.156486	1	4
						-0.263903	1	7
						0.0370893	1	18
						0.32958	1	17
						-0.105355	1	15
						0.130346	1	15
						-0.126816	1	13
						0.171376	1	13
						0.23942	1	16
						0.0162637	1	15
						-0.0554725	1	4
						0.25858	1	21
						0.255225	1	17
						-0.487853	1	7
						-0.0551257	1	12
						-0.103977	1	17
						-0.182322	1	8
						0.28617	1	12
						-0.104952	1	22
						0.386421	1	19
						0.201257	1	22
						0.265117	1	18
						-0.0321906	1	4
						0.487792	1	7
						-0.593289	1	7
						0.131127	1	8
						0	1	7
						0.0316011	1	19
						-0.127993	1	17
						0.228455	1	17
						-0.150736	1	10
						0.273578	1	18
						0.440876	1	22
						-0.2082	1	19
						-0.614224	1	12
						-0.0071535	1	16
						0.534036	1	22
						-0.0436782	1	18
						-0.30834	1	8
						-0.206838	1	6
						-0.00168643	1	4
						0.168003	1	18
						-0.0560177	1	15
						0	1	17
						0.785499	1	16
						-0.106116	1	21
						0.0632773	1	18
						-0.200659	1	18
						-0.500512	1	7
						-0.19398	1	18
						-0.624755	1	12
						-0.373149	1	12
						0.354943	1	17
						-0.587288	1	4
						-0.240479	1	4
						-0.340517	1	22
						0.00941114	1	15
						0.120638	1	22
						-0.228871	1	21
						-0.362181	1	8
						-0.381225	1	22
						-0.0331903	1	8
						0.108984	1	22
						-0.299894	1	6
						-0.610081	1	12
						-0.0192943	1	13
						0.282837	1	5
						0.261753	1	5
						-1.03053	1	6
						-0.427438	1	22
						0.146231	1	5
						-0.409192	1	22
						0.215719	1	10
						0.643107	1	11
						-0.299116	1	21
						0.42721	1	11
						-0.100921	1	8
						-0.250909	1	4
						-0.395254	1	17
						0.141597	1	17
						-0.119282	1	17
						0.0883915	1	18
						0.56599	1	22
						-0.351557	1	4
						0.517028	1	22
						-0.206658	1	17
						0.117784	1	4
						0.110741	1	9
						0	1	13
						0.0208406	1	16
						0.931669	1	21
						-0.468084	1	21
						-0.184775	1	9
						0.00211609	1	17
						-0.216233	1	8
						-0.759371	1	22
						-0.612559	1	22
						0.265627	1	18
						0.36714	1	8
						0.529574	1	17
						0.535893	1	8
						-0.0134729	1	18
						0.232202	1	22
						0.00130519	1	22
						-0.447766	1	22
						-0.516232	1	21
						-0.474843	1	8
						-0.247794	1	22
						0.270239	1	13
						0.683266	1	13
						0.855229	1	5
						0.200633	1	16
						0.0844343	1	5
						-0.0158717	1	13
						-0.197525	1	22
						-0.337107	1	12
						-0.508608	1	8
						-0.408492	1	22
						0.88307	1	21
						0.0954948	1	22
						0.116496	1	4
						0.463384	1	9
						-0.270121	1	22
						-0.16227	1	17
						0.237996	1	21
						0.054172	1	21
						-0.374189	1	8
						-1.47264	1	22
						-0.246252	1	17
						1.74004	1	21
						-0.364647	1	22
						-0.201378	1	5
						0.00742285	1	10
						0.52308	1	21
						-0.161991	1	16
						-0.973067	1	22
						-0.359892	1	13
						-0.226454	1	16
						0.0106865	1	21
						-1.25797	1	13
						-0.197301	1	15
						0.0446338	1	21
						0.134076	1	5
						0.345566	1	21
						-0.158946	1	8
						0.116949	1	19
						0.639688	1	21
						0.0729055	1	21
						0.357295	1	13
						-0.967886	1	12
						-0.295423	1	21
						0.0184615	1	21
						-0.938065	1	4
						0.18028	1	21
						0.340684	1	13
						0.159776	1	13
						0	1	5
						0.110631	1	12
						-0.446891	1	8
						1.20241	1	21
						0.491884	1	21
						-0.290168	1	21
						0	1	13
						-2.05972	1	22
						3.0047	2	13
						-0.31767	2	13
						-0.27153	2	13
						0.366272	2	13
						-0.011979	2	13
						0.82073	2	13
						0.461707	2	13
						0.13637	2	13
						0.549396	2	13
						0.38325	2	13
						0.432555	2	13
						4.7848	2	21
						0.0778209	2	21
						0.713374	2	21
						0.833688	2	21
						3.33011	2	21
						-0.20821	2	21
						-0.177731	2	21
						4.38941	2	21
						0.758565	2	21
						3.12391	2	21
						2.82678	2	21
						-0.100571	2	21
						-0.328729	2	21
						-0.881072	2	21
						0.743466	2	21
						-0.246564	2	21
						0.756943	2	21
						0.479253	2	21
						0.0692414	2	21
						-0.553091	2	21
						0.412735	2	21
						-0.733565	2	21
						0.0950935	2	21
						13.307	2	5
						14.1998	2	22
						5.97104	2	4
						6.32932	2	8
						6.73635	2	18
						7.80655	2	17
						2.97988	2	22
						8.79179	2	22
						2.48767	2	4
						2.47324	2	8
						2.85142	2	18
						4.11178	2	22
						3.63931	2	22
						2.53658	2	18
						0.993637	2	21
						3.93002	2	5
						1.71807	2	21
						2.41762	2	20
						5.0149	2	15
						2.67618	2	17
						5.7208	2	5
						4.60803	2	22
						2.02324	2	12
						3.71877	2	5
						5.75558	2	5
						4.54892	2	18
						2.0156	2	22
						3.45327	2	8
						1.22431	2	10
						2.85871	2	17
						3.42489	2	10
						3.65501	2	5
						2.79012	2	5
						1.37173	2	8
						3.11002	2	5
						1.35053	2	16
						1.33769	2	18
						2.33661	2	5
						1.13148	2	7
						2.41725	2	12
						3.12903	2	11
						2.90082	2	16
						3.55114	2	18
						0.532735	2	17
						2.66076	2	5
						1.97904	2	5
						2.1369	2	22
						1.97291	2	22
						5.11242	2	7
						3.79815	2	19
						3.11038	2	8
						1.31623	2	16
						0.389904	2	10
						3.31208	2	9
						0.626833	2	5
						1.73563	2	5
						1.44552	2	13
						2.69885	2	18
						-0.80353	2	5
						1.00243	2	8
						0.736848	2	18
						0.729801	2	20
						3.02077	2	8
						2.30485	2	16
						1.36353	2	19
						2.177	2	16
						1.01553	2	22
						1.24276	2	22
						0.320671	2	21
						1.27317	2	22
						1.09216	2	17
						0.928167	2	15
						1.56922	2	17
						0.926336	2	17
						3.49822	2	5
						1.18354	2	20
						4.12859	2	17
						2.64402	2	16
						1.47662	2	16
						3.48355	2	5
						3.5773	2	5
						1.26388	2	22
						1.30961	2	21
						0.743871	2	20
						1.89131	2	7
						0.89272	2	20
						1.38608	2	7
						2.45579	2	16
						1.29226	2	22
						3.60129	2	5
						1.20935	2	7
						1.6948	2	9
						0.594478	2	20
						3.92603	2	5
						2.02275	2	9
						1.25145	2	9
						3.06358	2	5
						1.88271	2	18
						0.352209	2	20
						1.19323	2	10
						0.535215	2	13
						0.471598	2	22
						1.77012	2	16
						1.47361	2	18
						2.35218	2	5
						1.52906	2	21
						3.21754	2	12
						1.26959	2	21
						0.33883	2	10
						0.728074	2	15
						0.95528	2	18
						0.763631	2	21
						1.59198	2	17
						0.671215	2	13
						-0.927631	2	18
						1.68367	2	5
						1.67829	2	8
						1.19399	2	18
						1.19072	2	16
						2.05284	2	6
						0.70575	2	22
						0.187191	2	22
						0.773837	2	9
						2.76808	2	4
						0.745351	2	5
						0.355166	2	4
						0.828256	2	15
						2.25855	2	5
						1.73873	2	16
						0.847798	2	16
						0.660788	2	16
						1.68262	2	16
						0.638668	2	18
						1.34461	2	17
						1.0113	2	16
						1.26915	2	17
						0.651597	2	17
						1.41409	2	8
						0.726865	2	8
						1.47789	2	17
						1.75767	2	8
						0.60604	2	16
						2.45668	2	19
						2.34599	2	7
						-0.152375	2	18
						1.74798	2	19
						1.9262	2	22
						0.310505	2	20
						0.975557	2	10
						0.185846	2	12
						0.978589	2	5
						2.1338	2	16
						0.966913	2	9
						0.758886	2	8
						1.50401	2	8
						1.40695	2	9
						0.758086	2	7
						0.0956638	2	18
						0.641565	2	10
						0.79285	2	18
						1.13614	2	4
						0.906327	2	18
						2.30044	2	16
						0.557223	2	22
						0.729919	2	21
						1.23065	2	8
						0.930605	2	15
						0.404834	2	21
						0.441632	2	8
						0.871896	2	18
						0.467378	2	12
						0.873252	2	17
						1.06135	2	12
						1.38697	2	9
						1.11001	2	5
						0.795005	2	18
						1.37248	2	15
						0.444629	2	10
						2.28145	2	19
						2.70031	2	18
						0.298413	2	22
						0.502287	2	8
						1.53099	2	10
						0.280212	2	22
						1.13087	2	20
						0.597635	2	5
						-0.0379552	2	21
						0.693694	2	22
						2.38824	2	16
						0.736671	2	5
						1.36658	2	8
						0.885562	2	21
						0.459659	2	16
						0.588847	2	22
						1.0039	2	5
						-0.123126	2	21
						0.772107	2	22
						0.330909	2	17
						1.23987	2	7
						-0.426826	2	9
						0.522895	2	22
						0.285248	2	18
						1.61363	2	4
						0.958532	2	18
						0.0363779	2	21
						0.558324	2	7
						0.556451	2	15
						0.724182	2	13
						2.31059	2	17
						-0.0541587	2	8
						0.92397	2	9
						0.780749	2	10
						0.910884	2	16
						0.635406	2	15
						0.186036	2	8
						1.46189	2	22
						1.54643	2	5
						1.91902	2	18
						1.45458	2	13
						0.276203	2	13
						0.581022	2	10
						2.07426	2	21
						0.284201	2	15
						0.457116	2	6
						1.98802	2	16
						1.22295	2	18
						0.145371	2	10
						0.830638	2	13
						0.876718	2	7
						0.510414	2	8
						-0.114896	2	20
						1.2984	2	15
						1.10996	2	17
						1.51654	2	9
						0.526206	2	18
						0.680019	2	12
						1.68453	2	7
						0.386327	2	17
						0.55283	2	9
						0.522103	2	8
						1.42714	2	10
						2.36304	2	10
						1.17471	2	21
						1.33067	2	16
						0.913458	2	5
						0.405674	2	6
						0.680776	2	7
						0.432748	2	6
						0.373392	2	18
						1.38673	2	16
						0.790939	2	4
						1.2544	2	19
						0.823761	2	16
						1.70604	2	18
						0.550139	2	17
						0.465661	2	16
						-0.0764526	2	20
						1.1137	2	18
						0.755628	2	5
						1.18065	2	6
						1.12967	2	7
						0.757736	2	18
						0.326159	2	15
						0.667801	2	6
						1.03346	2	21
						2.92294	2	6
						0.616192	2	21
						0.605308	2	4
						0.523284	2	18
						0.784759	2	8
						1.19973	2	15
						0.52697	2	17
						0.705704	2	12
						0.314038	2	9
						0.230112	2	22
						0.528875	2	7
						2.13651	2	7
						-0.275021	2	21
						0.842026	2	17
						-0.110571	2	6
						0.110102	2	7
						0.331571	2	4
						0.349145	2	15
						0.566292	2	22
						0.133763	2	12
						-0.0257725	2	12
						1.19842	2	10
						0.545502	2	18
						0.152064	2	22
						0.272711	2	15
						0.858955	2	13
						1.73189	2	22
						-0.0356252	2	16
						0.13826	2	20
						0.725152	2	21
						0.55415	2	17
						0.16242	2	7
						-0.146982	2	5
						0.502677	2	9
						-0.0228607	2	7
						0.557434	2	18
						0.531687	2	7
						0.348362	2	8
						0.0603164	2	21
						0.745565	2	12
						0.633626	2	8
						1.0369	2	18
						0.236562	2	17
						0.544593	2	18
						0.174012	2	4
						0.0540703	2	10
						0.865869	2	8
						0.72127	2	19
						1.38022	2	10
						0.193099	2	15
						0.755286	2	6
						0.771493	2	18
						0.193612	2	17
						1.44256	2	18
						0.321088	2	17
						0.991992	2	15
						0.0381552	2	20
						1.04326	2	17
						-0.644604	2	15
						0.448098	2	5
						0.286334	2	10
						-0.24429	2	8
						0.483902	2	5
						0.652913	2	18
						0.224528	2	4
						-0.14942	2	20
						0.401594	2	16
						0.671152	2	16
						0.964286	2	18
						-0.89693	2	18
						0.38913	2	16
						-0.11474	2	17
						0.488811	2	8
						0.793498	2	18
						1.69372	2	8
						-0.108568	2	15
						0.403077	2	17
						0.17325	2	5
						0.492983	2	7
						0.432076	2	22
						0.0651396	2	4
						-0.202507	2	21
						0.499944	2	4
						1.0342	2	8
						0.810476	2	8
						0.673059	2	10
						0.320955	2	15
						0.29832	2	17
						0.160403	2	18
						0.30314	2	22
						-0.0271031	2	21
						0.292593	2	16
						0.30498	2	15
						0.723972	2	10
						0.0334324	2	12
						1.48112	2	18
						0.773862	2	21
						-0.0740978	2	6
						-0.0610601	2	6
						0.102507	2	7
						0.698819	2	10
						0.200216	2	22
						0.0571578	2	18
						0.801161	2	5
						1.67071	2	19
						1.40384	2	21
						0.786101	2	15
						-0.460324	2	7
						0.460298	2	5
						-0.54058	2	19
						-0.646966	2	16
						0.850303	2	15
						-0.229962	2	21
						0.536319	2	13
						1.04431	2	17
						-0.351033	2	5
						0.396444	2	10
						0.14291	2	12
						-0.0692359	2	4
						-0.0742911	2	22
						0.695439	2	17
						-0.34703	2	7
						0.806128	2	7
						0.195398	2	15
						-0.399503	2	18
						0.201954	2	18
						0.189285	2	5
						0.161785	2	4
						0.0131684	2	8
						0.290136	2	15
						0.192382	2	9
						0.315553	2	15
						-0.0951324	2	5
						0.0826614	2	21
						0.308392	2	4
						-0.0898345	2	7
						1.17583	2	22
						0.255522	2	10
						0.538083	2	8
						1.13548	2	18
						-0.258342	2	7
						0.305734	2	16
						0.847856	2	4
						0.249477	2	22
						0.30729	2	22
						0.437753	2	19
						-0.252284	2	22
						0.183697	2	16
						0.154023	2	10
						0.587275	2	7
						-0.251599	2	8
						0.330494	2	7
						0.688398	2	18
						0.277718	2	21
						-0.0433063	2	4
						0.434278	2	22
						0.667558	2	8
						0.250236	2	18
						0.607994	2	17
						-0.338127	2	4
						0.313121	2	7
						-0.182489	2	18
						-0.495181	2	17
						0.142201	2	15
						0.532353	2	15
						-0.343871	2	13
						0.0696762	2	13
						0.238162	2	16
						0.00541104	2	15
						0.121895	2	4
						0.0730596	2	21
						0.102867	2	17
						0.148171	2	7
						3.36972	2	12
						-0.0529845	2	17
						-0.309378	2	8
						0.954757	2	12
						0.682656	2	22
						0.345512	2	19
						0.050649	2	22
						0.0395138	2	18
						0.203761	2	4
						-0.25139	2	7
						0.501891	2	7
						-0.0456702	2	8
						0.359734	2	7
						0.454512	2	19
						0.38272	2	17
						-0.0990298	2	17
						-0.151736	2	10
						-0.231543	2	18
						0.937434	2	22
						0.00813975	2	19
						-0.0417603	2	12
						-0.105011	2	16
						0.302463	2	22
						0.180979	2	18
						-0.572346	2	8
						0.394484	2	6
						0.45401	2	4
						0.311244	2	18
						0.10418	2	15
						0	2	17
						0.466198	2	16
						-0.0211056	2	21
						-0.165659	2	18
						0.318514	2	18
						-0.188562	2	7
						0.750678	2	18
						1.33557	2	12
						-0.108958	2	12
						0.0767967	2	17
						0.56756	2	4
						-0.213625	2	4
						-0.429034	2	22
						0.370291	2	15
						-0.0259351	2	22
						-0.141723	2	21
						-0.190471	2	8
						-0.0240433	2	22
						0.29589	2	8
						-0.0402792	2	22
						-0.254467	2	6
						0.215717	2	12
						0.143831	2	13
						-0.185868	2	5
						-0.76092	2	5
						0.172531	2	6
						-0.579927	2	22
						-0.647893	2	5
						0.00231541	2	22
						-0.0270064	2	10
						-0.116316	2	11
						-0.221444	2	21
						-0.0309198	2	11
						-0.0110386	2	8
						-0.18861	2	4
						-0.310311	2	17
						-0.194203	2	17
						-0.0264841	2	17
						-0.34033	2	18
						0.411708	2	22
						-0.26803	2	4
						0.0881744	2	22
						0.220041	2	17
						-0.306819	2	4
						0.126663	2	9
						1.43005	2	13
						-0.310404	2	16
						1.12171	2	21
						-0.588553	2	21
						-0.393319	2	9
						-0.393729	2	17
						-0.0227076	2	8
						-0.543173	2	22
						-1.39493	2	22
						-0.256736	2	18
						-0.566111	2	8
						-0.105207	2	17
						-0.134304	2	8
						-0.22981	2	18
						-0.0180415	2	22
						-0.396654	2	22
						0.391597	2	22
						0.291242	2	21
						-0.0623623	2	8
						0.0431148	2	22
						0.55083	2	13
						0.3396	2	13
						0.514473	2	5
						0.0102727	2	16
						-0.537836	2	5
						-0.433806	2	13
						-0.327015	2	22
						-0.0537215	2	12
						-0.351166	2	8
						-0.0671644	2	22
						-0.310419	2	21
						0.398946	2	22
						-0.647221	2	4
						0.248247	2	9
						-0.25754	2	22
						-0.437679	2	17
						-0.207017	2	21
						-0.421235	2	21
						-0.113423	2	8
						-1.04408	2	22
						-0.176818	2	17
						0.816397	2	21
						-1.23263	2	22
						-0.818715	2	5
						-0.306715	2	10
						1.15163	2	21
						-0.763239	2	16
						-0.336366	2	22
						-0.698123	2	13
						0.151213	2	16
						-0.0977706	2	21
						-0.401308	2	13
						0.175362	2	15
						-0.086418	2	21
						-0.125245	2	5
						0.0019571	2	21
						-0.545188	2	8
						-0.0386325	2	19
						-1.09094	2	21
						1.08826	2	21
						-0.135445	2	13
						-1.59863	2	12
						2.71043	2	21
						0.188183	2	21
						-1.03976	2	4
						-1.03426	2	21
						0.0856784	2	13
						-0.740047	2	13
						0	2	5
						0.440257	2	12
						-0.0922594	2	8
						0.249568	2	21
						-0.61781	2	21
						-0.330518	2	21
						0.0631983	2	13
						-1.88952	2	22

## Sheet: Fig4c
Orientation			Ocurrence			Vis outcome (Thr)			Vis outcome (Max)
Fraction	Layer	Mouse	Fraction	Layer	Mouse	Fraction	Layer	Mouse	Fraction	Layer	Mouse
0.323077	SG	2003	0.25	SG	2003	0.151442	SG	2003	0.141827	SG	2003
	SG	2009		SG	2009		SG	2009		SG	2009
	SG	2009	0.278846	SG	2009		SG	2009		SG	2009
	SG	2010		SG	2010		SG	2010		SG	2010
	SG	2011		SG	2011		SG	2011		SG	2011
	SG	2011		SG	2011		SG	2011		SG	2011
	SG	2011		SG	2011		SG	2011		SG	2011
	SG	2012		SG	2012		SG	2012		SG	2012
0.0333333	SG	2012	0.131944	SG	2012		SG	2012	0.270833	SG	2012
0.158333	SG	2012	0.260417	SG	2012	0.0364583	SG	2012	0.0520833	SG	2012
	SG	2020		SG	2020		SG	2020		SG	2020
	SG	2020		SG	2020		SG	2020		SG	2020
	SG	2020		SG	2020		SG	2020		SG	2020
	SG	2020		SG	2020		SG	2020		SG	2020
	SG	2021		SG	2021		SG	2021		SG	2021
	SG	2021		SG	2021		SG	2021		SG	2021
	SG	2022		SG	2022		SG	2022		SG	2022
	SG	2022		SG	2022		SG	2022		SG	2022
	SG	2022		SG	2022		SG	2022		SG	2022
	SG	2022		SG	2022		SG	2022		SG	2022
	SG	2022		SG	2022		SG	2022		SG	2022
	SG	2023		SG	2023		SG	2023		SG	2023
	SG	2023		SG	2023		SG	2023		SG	2023
	SG	2028		SG	2028		SG	2028		SG	2028
	SG	2028		SG	2028		SG	2028		SG	2028
	SG	2028		SG	2028		SG	2028		SG	2028
	SG	2028		SG	2028		SG	2028		SG	2028
	SG	2029		SG	2029		SG	2029		SG	2029
	SG	2029		SG	2029		SG	2029		SG	2029
	SG	2029		SG	2029		SG	2029		SG	2029
	SG	2034		SG	2034		SG	2034		SG	2034
	SG	2034		SG	2034		SG	2034		SG	2034
	SG	2035		SG	2035		SG	2035		SG	2035
	SG	2035		SG	2035		SG	2035		SG	2035
0.295312	G	2003	0.078125	G	2003	0.0527344	G	2003	0.0292969	G	2003
	G	2009		G	2009		G	2009		G	2009
	G	2009	0.113636	G	2009		G	2009		G	2009
	G	2010		G	2010		G	2010		G	2010
	G	2011		G	2011		G	2011		G	2011
	G	2011		G	2011		G	2011		G	2011
	G	2011		G	2011		G	2011		G	2011
	G	2012		G	2012		G	2012		G	2012
	G	2012		G	2012		G	2012		G	2012
0.0895833	G	2012	0.229167	G	2012	0.0729167	G	2012	0.0546875	G	2012
	G	2020		G	2020		G	2020		G	2020
	G	2020		G	2020		G	2020		G	2020
	G	2020		G	2020		G	2020		G	2020
	G	2020		G	2020		G	2020		G	2020
	G	2021		G	2021		G	2021		G	2021
	G	2021		G	2021		G	2021		G	2021
	G	2022		G	2022		G	2022		G	2022
	G	2022		G	2022		G	2022		G	2022
	G	2022		G	2022		G	2022		G	2022
	G	2022		G	2022		G	2022		G	2022
	G	2022		G	2022		G	2022		G	2022
	G	2023		G	2023		G	2023		G	2023
	G	2023		G	2023		G	2023		G	2023
	G	2028		G	2028		G	2028		G	2028
	G	2028		G	2028		G	2028		G	2028
	G	2028		G	2028		G	2028		G	2028
	G	2028		G	2028		G	2028		G	2028
	G	2029		G	2029		G	2029		G	2029
	G	2029		G	2029		G	2029		G	2029
	G	2029		G	2029		G	2029		G	2029
	G	2034		G	2034		G	2034		G	2034
	G	2034		G	2034		G	2034		G	2034
	G	2035		G	2035		G	2035		G	2035
	G	2035		G	2035		G	2035		G	2035
0.441071	IG	2003	0.125	IG	2003	0.111607	IG	2003	0.129464	IG	2003
0.136538	IG	2009	0.0576923	IG	2009	0.0769231	IG	2009	0.192308	IG	2009
	IG	2009		IG	2009		IG	2009		IG	2009
0.0589286	IG	2010	0.0803571	IG	2010		IG	2010	0.0870536	IG	2010
0.0352941	IG	2011	0.0735294	IG	2011		IG	2011	0.0790441	IG	2011
	IG	2011		IG	2011	0.460227	IG	2011		IG	2011
0.0425	IG	2011	0.125	IG	2011	0.353125	IG	2011	0.3625	IG	2011
0.0783333	IG	2012	0.075	IG	2012	0.364583	IG	2012	0.229167	IG	2012
	IG	2012		IG	2012		IG	2012		IG	2012
0.223438	IG	2012	0.21875	IG	2012	0.0800781	IG	2012	0.0332031	IG	2012
0.135417	IG	2020		IG	2020	0.354167	IG	2020		IG	2020
	IG	2020		IG	2020		IG	2020		IG	2020
	IG	2020		IG	2020		IG	2020		IG	2020
	IG	2020		IG	2020		IG	2020		IG	2020
	IG	2021		IG	2021		IG	2021		IG	2021
	IG	2021		IG	2021		IG	2021		IG	2021
	IG	2022		IG	2022		IG	2022		IG	2022
	IG	2022		IG	2022		IG	2022		IG	2022
	IG	2022		IG	2022		IG	2022		IG	2022
	IG	2022		IG	2022		IG	2022		IG	2022
	IG	2022		IG	2022		IG	2022		IG	2022
	IG	2023		IG	2023		IG	2023		IG	2023
	IG	2023		IG	2023		IG	2023		IG	2023
	IG	2028		IG	2028		IG	2028		IG	2028
0.0942308	IG	2028		IG	2028	0.442308	IG	2028	0.334135	IG	2028
0.5	IG	2028	0.182292	IG	2028	0.317708	IG	2028	0.38151	IG	2028
	IG	2028		IG	2028		IG	2028		IG	2028
0.340909	IG	2029	0.0454545	IG	2029	0.622159	IG	2029	0.321023	IG	2029
0.588235	IG	2029	0.242647	IG	2029	0.275735	IG	2029	0.128676	IG	2029
0.276667	IG	2029	0.025	IG	2029	0.466667	IG	2029	0.30625	IG	2029
0.135	IG	2034		IG	2034	0.615625	IG	2034		IG	2034
	IG	2034		IG	2034		IG	2034		IG	2034
0.10625	IG	2035	0.229167	IG	2035	0.236979	IG	2035	0.390625	IG	2035
	IG	2035		IG	2035		IG	2035		IG	2035

## Sheet: Fig4d
Hit/Miss Thr			Hit/Miss Max			Orientation			Ocurrence
NE	UST	MST	NE	UST	MST	NE	UST	MST	NE	UST	MST
	150000	300000		75000	350000	125000	150000	125000	25000	25000	25000
775000	150000	250000	350000	100000	350000	175000	150000	175000	25000	25000	25000
675000	175000	300000		200000	325000	125000	325000	125000	25000	25000	25000
700000	150000	300000		100000	350000	125000	150000	175000	25000	25000	25000
700000	225000	250000	200000	50000	275000	125000	175000	125000	25000	25000	25000
	175000	325000	600000	75000	325000	125000	125000	125000	25000	25000	50000
675000	225000	300000	100000	25000	275000	175000	125000	125000	25000	25000	25000
	150000	375000	375000	75000	125000	125000	150000	175000	25000	25000	25000
	175000	325000		200000	275000	125000	200000	50000	25000	25000	25000
	150000	325000		100000	125000	100000	150000	125000	25000	25000	25000
	175000	300000	375000	25000	125000	125000	125000	75000	25000	25000	25000
675000	150000	300000		25000	75000	175000	150000	125000	25000	25000	25000
	175000	325000	100000	25000	350000	125000	125000	125000	25000	25000	50000
675000	175000	350000		200000	350000	125000	150000	125000	25000	25000	25000
	150000	300000	600000	75000	325000	175000	175000	125000	25000	25000	25000
	150000	375000	100000	75000	275000	125000	125000	150000	25000	25000	25000
	150000	300000	375000	275000	75000	125000	150000	150000	25000	25000	25000
	200000	300000	600000	75000	275000	125000	125000	125000	25000	25000	25000
675000	150000	300000	100000	75000	125000	100000	125000	125000	25000	25000	25000
	175000	300000		75000	325000	150000	125000	125000	25000	25000	50000
	150000	300000	75000	75000	275000	125000	150000	125000	25000	25000	25000
	200000	300000	250000	75000	75000	125000	150000	100000	25000	25000	25000
975000	175000	250000	375000	75000	125000	125000	150000	100000	25000	25000	25000
	175000	375000		25000	350000	175000	150000	125000	25000	25000	25000
775000	150000	250000		75000	75000	175000	175000	125000	25000	25000	25000
	175000	325000		75000	350000	175000	125000	125000	25000	25000	25000
675000	150000	350000		75000	325000	175000	125000	25000	25000	25000	25000
	225000	325000		75000	350000	125000	150000	125000	25000	25000	25000
975000	175000	325000		75000	325000	175000	150000	125000	25000	25000	25000
	150000	200000	250000	100000	325000	225000	200000	125000	25000	25000	25000
	150000	300000	375000	125000	275000	275000	150000	125000	25000	25000	25000
	150000	375000	375000	75000	350000	175000	150000	125000	25000	25000	25000
775000	150000	250000	100000	75000	350000	25000	150000	175000	25000	25000	25000
	150000	300000	100000	75000	350000	150000	125000	125000	25000	25000	50000
675000	150000	325000	650000	50000	375000	175000	175000	125000	25000	25000	25000
675000	150000	325000	375000	75000	350000	125000	175000	100000	25000	25000	25000
	175000	300000		75000	350000	225000	175000	100000	25000	25000	50000
	150000	250000		75000	350000	125000	125000	125000	25000	25000	25000
	150000	225000	100000	25000	375000	175000	150000	125000	25000	25000	25000
750000	125000	250000	100000	75000	350000	150000	150000	125000	25000	25000	25000
	175000	300000	100000	75000	350000	100000	200000	100000	25000	25000	25000
675000	150000	300000	100000	200000	325000	125000	200000	175000	25000	25000	25000
	175000	250000		75000	325000	175000	125000	100000	25000	25000	25000
	150000	250000		75000	275000	150000	125000	125000	25000	25000	25000
	150000	325000		50000	325000	125000	150000	125000	25000	25000	25000
775000	175000	225000		75000	350000	125000	200000	100000	25000	25000	25000
675000	175000	300000		75000	325000	125000	150000	150000	25000	25000	25000
675000	175000	250000		75000	75000	150000	200000	125000	25000	25000	50000
775000	150000	350000	375000	200000	325000	125000	150000	100000	25000	25000	25000
775000	150000	325000	375000	75000	325000	125000	150000	125000	25000	25000	25000
	225000	300000		25000	75000	100000	150000	125000	25000	25000	50000
275000	175000	325000		200000	75000	150000	150000	100000	25000	25000	25000
	200000	325000		100000	125000	175000	175000	100000	25000	25000	25000
750000	175000	300000		200000	275000	175000	125000	100000	25000	25000	25000
	150000	300000		50000	350000	225000	150000	125000	25000	25000	25000
	150000	250000		25000	350000	275000	175000	125000	25000	25000	50000
675000	150000	300000	375000	75000	325000	125000	125000	100000	25000	25000	50000
	175000	325000		100000	375000	125000	325000	125000	50000	25000	25000
775000	200000	300000	375000	100000	325000	125000	175000	125000	25000	25000	25000
675000	150000	325000		75000	150000	125000	150000	100000	25000	25000	50000
	175000	325000		75000	350000	125000	175000	100000	25000	25000	25000
675000	125000	250000	375000	200000	350000	175000	150000	125000	25000	25000	25000
675000	225000	325000		75000	125000	125000	150000	125000	25000	25000	25000
700000	150000	250000		50000	275000	125000	125000	100000	25000	25000	25000
700000	175000	250000		75000	275000	125000	125000	125000	25000	25000	50000
	150000	225000		75000	350000	125000	150000	125000	25000	25000	25000
775000	125000	300000	375000	75000	350000	125000	150000	100000	25000	25000	25000
	200000	300000	350000	75000	350000	125000	175000	100000	25000	25000	25000
975000	150000	325000	600000	75000	75000	150000	150000	125000	25000	25000	50000
675000	150000	275000		75000	75000	175000	150000	125000	25000	25000	50000
700000	225000	325000	575000	75000	325000	125000	200000	125000	25000	25000	50000
675000	175000	325000		25000	125000	175000	150000	125000	25000	25000	25000
	125000	300000	375000	75000	275000	125000	125000	125000	25000	25000	25000
850000	50000	300000		50000	75000	125000	150000	125000	25000	25000	50000
775000	175000	275000	600000	100000	125000	125000	200000	125000	25000	25000	25000
	150000	300000	100000	75000	275000	125000	125000	125000	25000	25000	25000
	150000	300000		200000	375000	125000	175000	100000	25000	25000	25000
	175000	300000		200000	325000	125000	150000	125000	25000	25000	50000
675000	125000	325000		200000	325000	100000	150000	125000	25000	25000	25000
	150000	275000	100000	75000	325000	125000	100000	125000	25000	25000	25000
675000	150000	325000	100000	50000	350000	125000	150000	100000	25000	25000	25000
775000	175000	250000		100000	75000	125000	125000	125000	25000	25000	25000
	150000	325000	600000	75000	325000	100000	150000	125000	25000	25000	50000
	150000	325000		75000	325000	125000	150000	125000	25000	25000	25000
975000	175000	250000		75000	275000	175000	150000	125000	25000	25000	25000
	200000	325000	375000	50000	275000	125000	200000	50000	25000	25000	50000
275000	150000	300000		75000	75000	125000	125000	100000	25000	25000	25000
	150000	250000		75000	350000	125000	200000	100000	25000	25000	50000
	25000	250000		75000	325000	100000	175000	100000	25000	25000	25000
975000	150000	250000	375000	200000	325000	175000	150000	125000	25000	25000	25000
	175000	325000	100000	75000	275000	175000	125000	125000	25000	25000	25000
775000	175000	300000	100000	200000	275000	125000	125000	125000	25000	25000	75000
775000	175000	300000	600000	100000	325000	125000	150000	150000	25000	25000	25000
675000	150000	300000	375000	75000	350000	125000	175000	125000	25000	25000	25000
	200000	350000		200000	325000	150000	125000	100000	25000	25000	50000
	175000	325000	100000	75000	325000	125000	150000	125000	25000	25000	25000
	150000	300000		200000	350000	175000	150000	100000	50000	25000	25000
775000	150000	300000	100000	50000	125000	100000	150000	125000	25000	25000	50000
675000	175000	250000		75000	325000	150000	150000	125000	25000	25000	25000
700000	175000	300000	100000	100000	275000	125000	125000	25000	25000	25000	25000
	175000	300000	250000	75000	325000	125000	125000	125000	25000	25000	25000
	175000	325000		200000	325000	125000	150000	125000	25000	25000	25000
	125000	300000		75000	350000	125000	625000	100000	25000	25000	25000
775000	225000	300000	100000	75000	350000	125000	150000	125000	25000	25000	25000
	150000	250000	250000	200000	325000	125000	150000	125000	25000	25000	25000
	175000	300000		75000	125000	150000	175000	175000	25000	25000	50000
700000	150000	250000	100000	75000	75000	150000	125000	150000	25000	25000	50000
	150000	325000		200000	325000	125000	175000	125000	25000	25000	25000
675000	150000	325000	100000	75000	75000	125000	125000	125000	25000	25000	25000
	50000	250000		75000	125000	275000	150000	125000	25000	25000	50000
	175000	300000		75000	75000	125000	150000	125000	25000	25000	50000
975000	175000	325000	100000	75000	150000	125000	200000	125000	25000	25000	25000
950000	150000	250000	375000	75000	275000	125000	150000	125000	25000	25000	50000
	150000	325000		75000	325000	125000	175000	125000	25000	25000	25000
775000	225000	300000		75000	125000	100000	125000	100000	25000	25000	25000
	225000	200000	375000	50000	275000	125000	150000	100000	25000	50000	25000
	75000	325000	375000	50000	350000	175000	125000	125000	25000	25000	50000
	175000	250000		200000	325000	125000	150000	125000	25000	25000	25000
	150000	300000		100000	350000	125000	150000	100000	25000	25000	25000
	175000	325000		75000	350000	125000	150000	125000	25000	25000	25000
775000	150000	375000	375000	50000	325000	125000	150000	100000	25000	25000	25000
	175000	250000	100000	75000	350000	125000	200000	125000	25000	25000	25000
	175000	300000		75000	325000	175000	150000	100000	25000	25000	25000
	175000	300000	250000	50000	350000	125000	175000	125000	25000	25000	25000
	150000	300000		75000	125000	100000	175000	125000	25000	25000	25000
350000	175000	325000		75000	325000	125000	100000	175000	25000	25000	25000
850000	50000	300000	100000	200000	350000	125000	150000	125000	25000	25000	50000
675000	150000	250000		75000	125000	175000	150000	125000	25000	25000	50000
	175000	300000		200000	325000	125000	175000	100000	25000	25000	25000
675000	175000	300000		75000	125000	175000	150000	100000	25000	25000	25000
675000	175000	325000	100000	200000	75000	125000	150000	125000	25000	25000	50000
700000	150000	275000	375000	75000	350000	150000	150000	125000	25000	25000	25000
	150000	250000		100000	125000	125000	175000	125000	25000	25000	50000
	200000	300000		75000	275000	125000	125000	125000	25000	25000	25000
	175000	300000	250000	25000	375000	125000	150000	175000	25000	25000	25000
775000	150000	275000	550000	75000	350000	100000	275000	100000	25000	25000	25000
675000	225000	325000	250000	75000	325000	100000	175000	125000	25000	25000	25000
675000	150000	250000		100000	300000	125000	125000	50000	25000	25000	25000
775000	150000	325000	250000	200000	325000	100000	200000	125000	25000	25000	50000
675000	175000	200000		25000	325000	100000	125000	125000	25000	25000	25000
700000	200000	300000		75000	125000	125000	175000	125000	25000	25000	25000
775000	150000	250000	375000	75000	325000	125000	150000	125000	25000	25000	25000
	175000	250000		250000	275000	125000	150000	125000	25000	25000	25000
	150000	250000		75000	375000	275000	150000	125000	25000	25000	25000
	150000	300000		100000	375000	175000	200000	100000	25000	25000	25000
	150000	300000	375000	100000	125000	125000	200000	100000	25000	25000	50000
	175000	275000		50000	125000	125000	125000	125000	25000	25000	50000
775000	175000	300000		25000	75000	150000	150000	125000	25000	25000	25000
	150000	250000		50000	275000	125000	125000	125000	25000	25000	25000
	150000	225000		100000	325000	125000	150000	125000	25000	25000	25000
	175000	300000	100000	75000	325000	175000	200000	125000	25000	25000	25000
675000	150000	250000		75000	275000	100000	125000	125000	25000	25000	25000
	150000	300000	375000	75000	125000	100000	200000	100000	25000	25000	50000
	175000	350000	375000	75000	125000	150000	150000	125000	25000	25000	25000
775000	150000	300000		100000	275000	100000	125000	125000	25000	25000	25000
675000	200000	325000	250000	75000	350000	125000	150000	125000	25000	25000	25000
	175000	300000		75000	325000	125000	150000	125000	25000	25000	50000
775000	175000	250000	375000	250000	325000	125000	150000	100000	25000	25000	50000
	175000	300000		75000	75000	125000	175000	125000	25000	25000	25000
700000	175000	350000	550000	75000	325000	125000	150000	150000	25000	25000	50000
775000	225000	300000	550000	200000	275000	175000	250000	100000	25000	25000	50000
	150000	300000	100000	50000	325000	125000	125000	125000	25000	25000	50000
775000	175000	300000	350000	225000	325000	125000	175000	125000	25000	25000	25000
675000	175000	325000	375000	25000	275000	100000	175000	175000	25000	25000	25000
	175000	275000		200000	250000	150000	150000	125000	25000	25000	50000
675000	175000	325000		75000	275000	125000	150000	25000	25000	25000	25000
	125000	325000	200000	100000	75000	125000	100000	125000	25000	25000	25000
	175000	300000		75000	125000	125000	200000	125000	25000	25000	50000
	150000	250000	375000	200000	275000	125000	150000	125000	25000	25000	25000
750000	150000	325000		100000	125000	175000	150000	175000	25000	25000	25000
	150000	300000		75000	350000	125000	150000	100000	25000	25000	25000
975000	150000	325000	100000	75000	325000	175000	200000	125000	25000	25000	25000
775000	150000	250000	375000	200000	325000	175000	125000	125000	25000	25000	25000
775000	150000	300000	375000	75000	125000	125000	125000	125000	25000	25000	25000
	150000	325000	550000	75000	350000	125000	150000	125000	25000	25000	25000
675000	150000	350000		75000	350000	125000	175000	125000	25000	25000	25000
	175000	250000		75000	275000	125000	150000	125000	25000	25000	25000
	175000	325000	600000	50000	125000	125000	150000	100000	25000	25000	25000
675000	150000	300000		75000	275000	175000	125000	125000	25000	25000	25000
	150000	275000		25000	325000	125000	175000	100000	25000	25000	50000
	150000	300000	375000	75000	75000	125000	150000	100000	25000	25000	25000
	250000	250000	550000	200000	350000	125000	200000	125000	25000	25000	50000
775000	150000	250000		25000	325000	125000	175000	125000	25000	25000	50000
675000	150000	325000	100000	25000	275000	175000	150000	150000	25000	25000	25000
675000	150000	325000	250000	200000	125000	125000	175000	125000	25000	25000	25000
675000	150000	300000		75000	125000	125000	150000	125000	25000	25000	50000
	175000	300000	375000	75000	75000	125000	200000	25000	25000	25000	50000
750000	150000	325000	100000	50000	275000	125000	125000	125000	25000	25000	25000
700000	175000	300000	600000	100000	75000	175000	150000	100000	25000	25000	25000
775000	175000	300000	100000	100000	275000	125000	125000	100000	25000	25000	25000
	150000	300000	100000	100000	75000	100000	175000	125000	25000	25000	25000
675000	150000	300000		75000	325000	100000	125000	150000	25000	25000	25000
775000	150000	250000	375000	200000	350000	100000	125000	75000	25000	25000	25000
700000	175000	300000	600000	75000	275000	125000	125000	125000	25000	25000	25000
675000	175000	200000	375000	200000	350000	125000	150000	100000	25000	25000	50000
	175000	325000		75000	350000	100000	125000	100000	25000	25000	25000
700000	175000	225000		100000	350000	125000	150000	125000	25000	25000	50000
675000	175000	250000	375000	75000	75000	125000	125000	125000	25000	25000	25000
675000	150000	250000	375000	50000	375000	150000	100000	100000	25000	25000	50000
	150000	250000		100000	125000	125000	150000	125000	25000	25000	25000
675000	150000	325000		75000	375000	175000	175000	100000	25000	25000	25000
775000	175000	300000	250000	75000	325000	125000	150000	125000	25000	25000	25000
	150000	325000		75000	75000	400000	150000	125000	25000	25000	25000
775000	150000	325000	550000	75000	125000	125000	150000	125000	25000	25000	50000
700000	225000	325000		75000	325000	125000	150000	175000	25000	25000	25000
750000	175000	250000	100000	200000	275000	125000	125000	175000	25000	25000	25000
	125000	250000		75000	325000	125000	175000	100000	25000	25000	25000
	150000	250000		150000	350000	150000	175000	125000	25000	25000	50000
	150000	325000		200000	275000	125000	150000	125000	25000	25000	50000
	150000	350000	75000	75000	325000	175000	125000	125000	25000	25000	50000
	175000	300000		75000	75000	125000	150000	175000	25000	25000	25000
700000	225000	375000		25000	275000	125000	175000	125000	25000	25000	25000
775000	150000	325000	250000	100000	325000	125000	125000	150000	25000	25000	25000
775000	175000	325000	500000	50000	275000	200000	150000	125000	25000	25000	25000
	225000	300000	350000	200000	350000	125000	175000	175000	25000	25000	25000
	150000	300000	375000	75000	125000	175000	150000	100000	25000	25000	25000
775000	150000	250000	250000	25000	325000	225000	150000	125000	25000	25000	25000
	175000	200000	100000	75000	350000	125000	150000	125000	25000	25000	50000
775000	175000	250000	100000	75000	275000	125000	200000	125000	25000	25000	25000
	200000	325000		50000	75000	150000	150000	125000	25000	25000	50000
775000	175000	325000		75000	75000	125000	125000	125000	25000	25000	25000
	150000	250000	100000	75000	350000	125000	100000	125000	25000	25000	25000
	175000	325000	550000	200000	350000	125000	150000	100000	25000	25000	25000
	150000	325000	100000	50000	125000	175000	200000	125000	25000	25000	25000
675000	175000	325000		50000	350000	125000	175000	100000	25000	50000	25000
775000	150000	250000		75000	350000	300000	150000	125000	25000	25000	50000
	175000	250000	100000	50000	325000	125000	150000	125000	25000	25000	50000
675000	225000	200000		75000	325000	125000	200000	125000	25000	25000	25000
	125000	300000		200000	75000	125000	125000	225000	25000	25000	25000
700000	175000	325000		75000	275000	175000	200000	125000	25000	25000	25000
	175000	300000	375000	75000	325000	175000	125000	125000	25000	25000	50000
675000	125000	325000	100000	75000	325000	125000	125000	100000	25000	25000	50000
675000	150000	325000		75000	125000	125000	175000	125000	25000	25000	25000
675000	150000	275000		50000	275000	125000	150000	125000	25000	25000	50000
	175000	250000		75000	350000	125000	150000	125000	25000	25000	25000
	175000	300000	100000	75000	275000	125000	150000	125000	25000	25000	25000
	175000	275000		75000	325000	175000	200000	125000	25000	25000	25000
700000	225000	300000	375000	75000	75000	125000	150000	125000	25000	25000	25000
	175000	250000		250000	125000	125000	125000	125000	25000	25000	50000
700000	150000	300000	600000	75000	325000	275000	150000	125000	25000	25000	25000
	150000	275000	100000	200000	350000	125000	150000	100000	25000	25000	25000
700000	175000	225000	250000	25000	275000	175000	175000	50000	25000	25000	50000
	175000	250000		75000	275000	125000	150000	125000	25000	25000	25000
775000	150000	325000		75000	350000	125000	150000	125000	25000	25000	25000
	175000	325000	375000	50000	375000	150000	150000	125000	25000	25000	25000
	175000	325000	250000	75000	325000	125000	125000	150000	25000	25000	25000
775000	175000	325000		100000	75000	125000	125000	125000	25000	25000	25000
	150000	300000	375000	200000	375000	125000	150000	175000	25000	25000	25000
	175000	275000		75000	75000	125000	125000	100000	25000	25000	25000
675000	150000	325000	375000	75000	275000	175000	150000	125000	25000	25000	25000
675000	150000	300000		200000	325000	125000	125000	100000	25000	25000	25000
350000	175000	300000	100000	100000	350000	125000	125000	100000	25000	25000	25000
775000	150000	300000	100000	25000	325000	125000	150000	125000	25000	25000	25000
	150000	300000		200000	75000	125000	300000	125000	25000	25000	25000
	150000	250000		75000	275000	125000	175000	100000	25000	25000	50000
	175000	300000	100000	75000	325000	125000	175000	100000	25000	25000	25000
775000	175000	325000	100000	75000	350000	125000	125000	125000	25000	25000	25000
	150000	250000		25000	125000	125000	125000	125000	25000	25000	50000
775000	175000	325000	375000	75000	75000	100000	200000	125000	25000	25000	50000
775000	150000	300000	100000	75000	325000	125000	175000	100000	25000	25000	25000
	25000	225000	250000	75000	75000	125000	150000	125000	25000	25000	25000
	175000	250000		250000	325000	125000	150000	100000	25000	25000	25000
775000	150000	325000		50000	75000	125000	150000	175000	25000	25000	25000
	200000	300000		75000	125000	125000	150000	125000	25000	25000	25000
	150000	300000	375000	75000	75000	125000	150000	125000	25000	25000	25000
	175000	325000		75000	375000	150000	150000	100000	25000	50000	25000
775000	175000	300000		50000	125000	175000	150000	125000	25000	25000	25000
775000	175000	325000		75000	350000	175000	150000	125000	25000	25000	25000
750000	125000	300000		50000	275000	125000	150000	125000	25000	25000	25000
	175000	225000		75000	350000	25000	150000	125000	25000	25000	50000
700000	150000	225000		75000	275000	125000	200000	125000	25000	25000	25000
975000	150000	300000		75000	350000	125000	150000	125000	25000	25000	25000
675000	150000	250000	825000	75000	325000	125000	125000	100000	25000	25000	25000
775000	175000	250000	375000	200000	325000	125000	150000	100000	25000	25000	50000
	150000	350000		100000	275000	125000	200000	125000	25000	25000	50000
	150000	225000		75000	350000	125000	200000	125000	25000	25000	50000
	175000	250000		25000	175000	175000	150000	100000	25000	25000	25000
	50000	300000	100000	75000	350000	125000	150000	200000	25000	25000	25000
	225000	325000	100000	50000	150000	150000	150000	125000	25000	25000	25000
	150000	250000		75000	275000	100000	125000	125000	25000	25000	50000
700000	175000	225000	550000	75000	325000	125000	125000	100000	25000	25000	25000
675000	150000	300000	600000	75000	125000	150000	150000	125000	25000	25000	50000
	175000	275000		200000	325000	125000	150000	100000	25000	25000	25000
	150000	300000		25000	350000	125000	125000	125000	25000	25000	50000
	225000	300000		200000	325000	125000	175000	125000	25000	25000	50000
775000	150000	225000		50000	125000	150000	125000	125000	25000	25000	25000
	150000	300000		75000	325000	125000	100000	125000	25000	25000	25000
	150000	300000		75000	350000	275000	150000	125000	25000	25000	25000
675000	175000	200000		250000	375000	125000	175000	125000	25000	25000	25000
	150000	275000	100000	75000	150000	175000	150000	125000	25000	25000	50000
	225000	300000	375000	200000	350000	125000	150000	125000	25000	25000	25000
850000	200000	300000	500000	75000	350000	125000	150000	125000	25000	25000	25000
	150000	325000	100000	75000	325000	125000	125000	125000	25000	25000	25000
	200000	325000	600000	200000	150000	125000	150000	100000	25000	25000	50000
	225000	300000	825000	75000	350000	350000	150000	125000	25000	25000	25000
	150000	250000		50000	325000	125000	150000	125000	25000	25000	25000
	150000	300000	425000	100000	75000	100000	150000	125000	25000	25000	25000
	150000	325000		75000	275000	175000	150000	100000	25000	25000	25000
	125000	300000		75000	350000	125000	175000	125000	25000	25000	25000
	225000	275000		75000	325000	100000	150000	125000	25000	25000	25000
	125000	300000	100000	200000	350000	125000	125000	100000	25000	25000	25000
	175000	325000		50000	75000	125000	150000	125000	25000	25000	25000
	175000	250000		75000	275000	100000	150000	125000	25000	25000	25000
	175000	300000		75000	75000	100000	150000	125000	25000	25000	25000
775000	150000	200000	600000	250000	275000	125000	325000	50000	25000	25000	50000
	150000	300000	600000	200000	325000	125000	150000	100000	25000	25000	25000
700000	150000	175000		50000	275000	100000	200000	125000	25000	25000	25000
	175000	250000		25000	350000	125000	175000	125000	25000	25000	50000
700000	175000	325000		200000	375000	175000	200000	100000	25000	25000	25000
675000	175000	325000		50000	300000	125000	200000	125000	25000	25000	25000
	150000	250000	250000	75000	350000	125000	150000	125000	25000	25000	50000
	175000	250000		200000	175000	125000	125000	125000	25000	25000	25000
700000	225000	300000		100000	325000	125000	150000	100000	25000	25000	25000
	225000	250000		75000	125000	125000	125000	100000	25000	25000	25000
700000	175000	325000	375000	200000	375000	125000	175000	125000	25000	25000	50000
675000	150000	250000		75000	325000	175000	125000	125000	25000	25000	25000
	150000	250000	375000	25000	325000	125000	125000	100000	25000	25000	25000
775000	175000	325000		25000	375000	125000	150000	125000	25000	25000	50000
	175000	325000	100000	25000	125000	125000	125000	175000	25000	25000	25000
350000	175000	250000	100000	200000	325000	125000	175000	125000	25000	25000	25000
	125000	325000		75000	450000	125000	150000	125000	25000	25000	25000
775000	175000	350000		75000	125000	125000	150000	125000	25000	25000	50000
	150000	325000	375000	50000	325000	125000	125000	125000	25000	25000	25000
	175000	300000	100000	25000	325000	100000	150000	125000	25000	25000	25000
	150000	325000		200000	325000	125000	100000	125000	25000	25000	25000
	125000	250000	100000	75000	275000	125000	200000	125000	25000	50000	50000
700000	175000	325000	375000	50000	75000	125000	150000	125000	25000	25000	25000
	150000	225000		75000	375000	125000	150000	125000	25000	25000	25000
700000	25000	250000	100000	75000	275000	125000	125000	125000	25000	25000	50000
	125000	300000	375000	200000	325000	175000	100000	25000	25000	25000	25000
	175000	225000		100000	275000	125000	150000	175000	25000	25000	25000
	150000	300000		75000	75000	125000	150000	150000	25000	25000	50000
	200000	300000		200000	325000		125000	125000	25000	25000	25000
	175000	250000		75000	75000	100000	150000	100000	25000	25000	50000
	175000	225000	100000	200000	375000	400000	150000	125000	25000	25000	50000
700000	225000	300000	600000	75000	350000	125000	125000	125000	25000	25000	25000
950000	175000	200000	375000	25000	125000	125000	125000	125000	25000	25000	25000
775000	175000	275000	100000	25000	275000	125000	200000	125000	25000	25000	25000
775000	150000	325000		50000	325000	125000	150000	125000	25000	25000	50000
675000	150000	225000		100000	75000	100000	150000	50000	25000	25000	25000
	150000	300000	100000	75000	125000	275000	150000	100000	25000	25000	25000
775000	175000	300000	600000	75000	125000	150000	250000	100000	25000	25000	25000
	150000	250000		75000	325000	125000	150000	125000	25000	25000	50000
675000	150000	250000		75000	75000	175000	150000	125000	25000	25000	25000
775000	175000	325000		100000	325000	175000	150000	125000	25000	25000	25000
775000	150000	300000	375000	75000	325000	125000	175000	125000	25000	25000	25000
	175000	300000		75000	325000	125000	175000	125000	25000	25000	25000
675000	150000	350000		75000	125000	175000	200000	125000	25000	25000	25000
850000	150000	250000		75000	325000	175000	125000	125000	25000	25000	25000
	175000	250000	325000	75000	75000	175000	150000	125000	25000	25000	25000
775000	150000	300000		200000	125000	175000	150000	100000	25000	25000	25000
	150000	200000	375000	150000	375000	175000	125000	125000	25000	25000	50000
	175000	325000	600000	200000	325000	125000	125000	125000	25000	25000	25000
	175000	250000	100000	75000	75000	125000	150000	175000	25000	25000	25000
	150000	250000	100000	75000	275000	175000	150000	125000	25000	25000	50000
	150000	300000		200000	325000	200000	175000	125000	25000	25000	50000
750000	150000	325000		50000	125000	125000	125000	100000	25000	25000	25000
700000	150000	225000		25000	350000	300000	150000	125000	25000	25000	50000
	175000	300000		50000	350000	175000	300000	125000	25000	25000	25000
	225000	225000		200000	325000	150000	150000	125000	25000	25000	25000
	150000	325000	375000	50000	350000	125000	150000	125000	25000	25000	25000
675000	175000	300000	375000	250000	350000	125000	175000	125000	25000	25000	25000
275000	150000	250000		25000	275000	175000	100000	100000	25000	25000	25000
675000	175000	200000		75000	325000	100000	125000	125000	25000	25000	25000
	175000	250000	375000	200000	75000	175000	200000	125000	25000	25000	25000
775000	150000	300000	100000	50000	275000	100000	150000	100000	25000	25000	50000
775000	150000	325000		200000	350000	100000	125000	175000	25000	25000	50000
675000	200000	325000	375000	75000	325000	125000	150000	125000	25000	25000	50000
775000	150000	250000	375000	75000	350000	125000	175000	125000	25000	50000	25000
675000	175000	250000	375000	75000	325000	125000	175000	125000	25000	25000	25000
	175000	250000	100000	75000	125000	175000	150000	125000	25000	25000	50000
675000	175000	300000	350000	75000	75000	125000	175000	25000	25000	25000	25000
675000	175000	325000		200000	275000	100000	125000	150000	25000	25000	25000
	150000	250000	375000	75000	275000	175000	175000	125000	25000	25000	25000
775000	150000	300000		25000	300000	125000	200000	100000	25000	25000	25000
	175000	250000	375000	75000	325000	125000	200000	125000	25000	25000	25000
	150000	325000		75000	350000	125000	150000	150000	25000	25000	25000
950000	175000	250000	100000	100000	300000	125000	200000	100000	25000	25000	25000
700000	150000	300000		100000	325000	175000	150000	100000	25000	25000	25000
	175000	250000	375000	200000	350000	125000	100000	175000	25000	25000	25000
700000	150000	300000		175000	275000	125000	150000	125000	25000	25000	25000
975000	150000	300000	375000	25000	375000	175000	325000	125000	25000	25000	25000
	150000	225000		75000	350000	125000	125000	125000	25000	25000	25000
	150000	300000	75000	50000	275000	150000	150000	125000	25000	25000	50000
700000	200000	350000	375000	50000	350000	125000	150000	125000	25000	25000	50000
	175000	300000	375000	75000	275000	175000	125000	125000	25000	25000	25000
	150000	325000	375000	75000	275000	125000	125000	100000	25000	25000	25000
	225000	300000		100000	125000	125000	200000	100000	25000	25000	25000
	150000	300000		25000	325000	100000	150000	150000	25000	25000	25000
775000	175000	300000		100000	375000	100000	150000	125000	25000	25000	25000
	225000	350000	100000	25000	275000	275000	175000	100000	25000	25000	25000
750000	175000	250000	250000	25000	275000	125000	125000	125000	25000	25000	50000
	175000	300000	375000	75000	275000	125000	125000	125000	25000	25000	25000
700000	175000	200000	375000	75000	375000	125000	150000	125000	25000	25000	25000
275000	175000	300000	100000	75000	275000	125000	150000	100000	25000	25000	25000
850000	25000	275000		75000	350000	100000	125000	100000	25000	25000	50000
	225000	300000	100000	200000	75000	175000	125000	100000	25000	25000	25000
700000	175000	325000	600000	75000	350000	150000	150000	125000	25000	25000	25000
700000	150000	300000		25000	275000	125000	325000	125000	25000	25000	25000
	175000	275000	750000	100000	325000	125000	125000	125000	25000	25000	50000
775000	150000	250000		50000	275000	125000	175000	125000	25000	25000	50000
	125000	300000	250000	25000	350000	100000	150000	125000	25000	25000	25000
700000	150000	300000	600000	75000	75000	125000	125000	100000	25000	25000	25000
	150000	275000	575000	250000	325000	125000	200000	125000	25000	25000	25000
	150000	300000		200000	350000	125000	200000	125000	25000	25000	50000
	125000	300000	375000	75000	325000	100000	125000	100000	25000	25000	25000
700000	175000	325000	100000	75000	150000	125000	125000	175000	25000	25000	25000
	150000	200000		50000	125000	175000	125000	175000	25000	25000	25000
	150000	300000	600000	75000	325000	125000	125000	125000	25000	25000	25000
	150000	275000	100000	75000	325000	125000	175000	125000	25000	25000	25000
	150000	200000		75000	75000	125000	225000	125000	25000	25000	25000
	150000	325000		75000	300000	125000	125000	125000	25000	25000	25000
	150000	225000		25000	350000	125000	125000	125000	25000	25000	25000
125000	150000	325000		75000	350000	125000	125000	125000	25000	25000	25000
	175000	275000	325000	200000	275000	175000	150000	100000	25000	25000	25000
	175000	325000		75000	75000	125000	125000	125000	25000	50000	50000
	175000	250000	300000	200000	325000	225000	150000	125000	25000	25000	25000
	175000	300000	375000	200000	325000	125000	125000	125000	25000	50000	25000
	175000	250000	250000	75000	325000	125000	150000	125000	25000	25000	25000
	150000	250000		25000	325000	125000	125000	125000	25000	25000	25000
675000	150000	350000		75000	325000	125000	200000	125000	25000	25000	50000
	150000	250000	375000	25000	125000	100000	150000	25000	25000	25000	25000
	150000	300000	100000	125000	125000	125000	150000	100000	25000	25000	50000
	175000	250000		75000	275000	125000	150000	100000	25000	25000	25000
	150000	300000	100000	50000	325000	125000	150000	175000	25000	25000	25000
	150000	325000		75000	325000	125000	175000	100000	25000	25000	25000
775000	150000	325000		75000	325000	125000	150000	125000	25000	25000	25000
	150000	300000		25000	275000	125000	150000	100000	25000	25000	50000
	150000	325000	375000	75000	275000	100000	150000	100000	25000	25000	50000
	125000	300000		100000	125000	125000	150000	125000	25000	25000	50000
775000	250000	250000		50000	125000	125000	300000	125000	25000	25000	25000
775000	150000	250000		75000	275000	125000	125000	100000	25000	25000	50000
675000	175000	250000	375000	200000	275000	125000	175000	175000	25000	25000	25000
700000	125000	250000	100000	50000	125000	125000	125000	100000	25000	25000	50000
	175000	300000		75000	275000	175000	200000	125000	25000	25000	50000
775000	175000	325000		75000	350000	125000	150000	100000	25000	25000	50000
275000	225000	375000	350000	100000	75000	150000	150000	100000	25000	25000	50000
	150000	300000		50000	275000	125000	125000	175000	25000	25000	50000
	150000	225000	375000	25000	325000	125000	150000	125000	25000	25000	25000
	175000	250000	100000	75000	325000	150000	125000	100000	25000	25000	25000
750000	150000	200000	600000	25000	75000	150000	150000	100000	25000	25000	25000
975000	175000	300000		75000	350000	125000	200000	125000	25000	25000	25000
	175000	250000	350000	75000	325000	175000	150000	125000	25000	25000	50000
975000	175000	325000	100000	25000	125000	125000	150000	125000	25000	25000	25000
675000	225000	325000	375000	75000	275000	75000	150000	100000	25000	25000	25000
	150000	325000	600000	75000	75000	125000	150000	125000	50000	25000	50000
	175000	275000	375000	75000	375000	125000	150000	125000	25000	25000	25000
	150000	275000	375000	25000	325000	100000	125000	125000	25000	25000	50000
	175000	250000		50000	75000	125000	200000	125000	25000	25000	25000
700000	150000	325000	375000	200000	325000	125000	125000	125000	25000	25000	50000
	150000	300000		75000	125000	175000	125000	25000	25000	25000	25000
125000	175000	300000	375000	75000	125000	125000	150000	125000	25000	25000	25000
	150000	250000		200000	375000	125000	150000	100000	25000	25000	25000
	225000	300000	375000	50000	325000	125000	200000	100000	25000	25000	25000
775000	125000	225000	375000	50000	125000	175000	150000	100000	25000	25000	25000
	175000	325000	100000	50000	75000	125000	125000	125000	25000	25000	50000
	175000	325000	375000	75000	325000	175000	150000	125000	25000	25000	25000
675000	175000	250000		25000	350000	125000	150000	125000	25000	25000	25000
775000	225000	200000	375000	75000	275000	100000	150000	125000	25000	25000	50000
	175000	250000		75000	325000	125000	125000	100000	25000	25000	50000
775000	150000	300000		25000	350000	125000	150000	100000	25000	25000	25000
	175000	225000	250000	75000	75000	175000	150000	125000	25000	25000	75000
700000	175000	300000	325000	75000	125000	100000	150000	125000	25000	25000	50000
	150000	250000		75000	325000	125000	175000	125000	25000	25000	50000
	150000	325000	350000	75000	325000	125000	175000	175000	25000	25000	50000
	150000	325000	250000	75000	75000	125000	150000	125000	25000	25000	50000
	150000	250000	350000	75000	350000	125000	150000	125000	25000	25000	25000
975000	175000	325000		150000	275000	125000	200000	125000	25000	25000	25000
675000	150000	250000		75000	175000	125000	175000	175000	25000	25000	25000
675000	225000	300000	375000	25000	325000	150000	125000	125000	25000	25000	25000
	150000	200000		25000	125000	125000	125000	125000	25000	25000	50000
675000	175000	250000	375000	75000	125000	125000	175000	125000	25000	25000	50000
	150000	250000	375000	75000	275000	125000	150000	50000	25000	25000	50000
750000	75000	250000		25000	125000	125000	200000	100000	25000	25000	50000
700000	200000	300000	375000	250000	325000	100000	150000	100000	25000	25000	25000
775000	200000	325000	250000	75000	125000	100000	150000	125000	25000	25000	25000
775000	150000	250000		75000	275000	150000	125000	125000	25000	25000	25000
	150000	225000	100000	200000	325000	175000	125000	125000	25000	25000	50000
	125000	325000		50000	350000	125000	150000	25000	25000	25000	25000
	150000	300000		25000	350000	125000	150000	100000	25000	25000	25000
675000	150000	250000		75000	325000	125000	150000	125000	25000	25000	25000
675000	150000	300000	600000	200000	75000	125000	150000	125000	25000	25000	25000
	225000	325000		75000	350000	125000	200000	125000	25000	25000	25000
	150000	300000	100000	100000	325000	150000	150000	25000	25000	25000	50000
	75000	325000		75000	350000	150000	125000	100000	25000	25000	25000
	175000	325000	550000	50000	125000	175000	200000	125000	25000	25000	25000
700000	175000	300000	350000	200000	75000	125000	150000	125000	25000	25000	25000
	175000	325000		75000	325000	125000	150000	100000	25000	25000	25000
	175000	325000		75000	325000	125000	175000	175000	25000	25000	50000
675000	150000	250000	100000	75000	325000	125000	150000	125000	25000	25000	50000
	150000	300000		75000	300000	125000	150000	100000	25000	25000	25000
775000	175000	300000	75000	75000	125000	125000	200000	125000	25000	25000	25000
	175000	300000		75000	350000	125000	150000	125000	25000	25000	25000
700000	175000	325000	375000	200000	75000	125000	150000	100000	25000	25000	25000
775000	150000	350000	100000	75000	275000	100000	150000	125000	25000	25000	50000
	125000	300000	600000	50000	325000	125000	125000	125000	25000	25000	25000
675000	175000	300000		50000	350000	125000	150000	100000	25000	25000	50000
775000	125000	325000	250000	75000	350000	100000	150000	100000	25000	25000	25000
775000	175000	275000	250000	150000	375000	125000	150000	125000	25000	25000	25000
	150000	250000		75000	350000	125000	125000	125000	25000	25000	25000
	150000	300000	350000	75000	75000	125000	125000	100000	25000	25000	25000
675000	175000	325000		50000	275000	125000	150000	200000	25000	25000	25000
	175000	225000		75000	125000	125000	150000	125000	25000	25000	50000
	175000	250000		75000	325000	150000	150000	125000	25000	25000	50000
775000	150000	300000		75000	325000	125000	200000	125000	25000	25000	25000
	150000	300000		75000	350000	125000	150000	100000	25000	25000	50000
675000	225000	300000		75000	350000	150000	150000	100000	25000	25000	25000
	175000	325000		100000	325000	125000	150000	125000	25000	25000	50000
	150000	300000	375000	75000	275000	350000	150000	125000	25000	25000	25000
	150000	300000		75000	275000	125000	150000	100000	25000	25000	25000
775000	150000	300000		75000	275000	275000	125000	100000	25000	25000	25000
	150000	300000	375000	25000	325000	125000	150000	125000	25000	25000	25000
775000	175000	300000		50000	325000	200000	125000	125000	25000	25000	25000
	150000	250000	375000	25000	350000	100000	150000	125000	25000	25000	50000
	150000	300000	375000	50000	325000	125000	200000	100000	25000	25000	50000
	175000	325000	375000	100000	275000	125000	150000	125000	25000	25000	25000
	150000	350000	375000	200000	325000	175000	125000	125000	25000	25000	50000
	175000	325000	375000	75000	75000	125000	150000	175000	25000	25000	25000
750000	225000	250000	375000	75000	125000	175000	150000	125000	25000	25000	25000
	175000	325000	550000	200000	275000	275000	150000	125000	25000	25000	25000
	150000	300000	375000	75000	125000	125000	200000	100000	25000	25000	25000
700000	200000	250000		75000	275000	125000	175000	125000	25000	25000	25000
	175000	300000	100000	200000	325000	125000	125000	125000	25000	25000	25000
775000	150000	300000		75000	125000	150000	150000	100000	25000	25000	25000
775000	150000	250000	375000	50000	125000	125000	125000	125000	25000	25000	25000
975000	150000	225000		250000	325000	175000	150000	100000	25000	25000	50000
	150000	350000		250000	350000	125000	150000	125000	25000	25000	25000
	175000	325000		75000	325000	125000	150000	100000	25000	25000	25000
700000	150000	300000	250000	75000	350000	125000	150000	100000	25000	25000	25000
	175000	325000		75000	75000	125000	150000	125000	25000	25000	25000
850000	175000	350000		100000	75000	125000	150000	125000	25000	25000	25000
	150000	300000	100000	75000	75000	400000	125000	125000	25000	25000	25000
975000	150000	300000		75000	125000	125000	125000	50000	25000	25000	75000
	150000	250000	550000	75000	325000	125000	150000	100000	25000	25000	50000
	150000	250000		75000	350000	125000	150000	125000	25000	25000	25000
	150000	300000	100000	200000	350000	125000	150000	100000	25000	25000	25000
	175000	325000	375000	50000	125000	125000	150000	150000	25000	25000	25000
	175000	300000	375000	200000	325000	100000	100000	100000	25000	25000	25000
	225000	350000	375000	75000	75000	125000	125000	125000	25000	25000	25000
675000	175000	325000	375000	75000	125000	125000	150000	125000	25000	25000	25000
	175000	250000		50000	325000	125000	150000	100000	25000	25000	25000
775000	175000	325000		75000	325000	75000	125000	125000	25000	25000	50000
	150000	275000	550000	200000	275000	125000	200000	50000	25000	25000	25000
	175000	325000	350000	75000	350000	125000	150000	125000	25000	25000	50000
	175000	250000	100000	75000	350000	125000	125000	125000	25000	25000	25000
	175000	300000	375000	75000	375000	125000	150000	100000	25000	25000	50000
775000	200000	350000	100000	200000	325000	175000	125000	125000	25000	25000	25000
	225000	250000		75000	150000	125000	150000	125000	25000	25000	25000
675000	150000	300000		75000	325000	125000	125000	100000	25000	25000	25000
	150000	250000	600000	50000	325000	125000	150000	125000	25000	25000	25000
	125000	250000		75000	125000	300000	125000	175000	25000	25000	25000
	175000	275000	100000	75000	350000	175000	175000	125000	25000	25000	25000
	150000	325000		75000	350000	125000	125000	100000	25000	25000	50000
	75000	325000	375000	75000	275000	125000	200000	125000	25000	25000	25000
	125000	300000		75000	125000	125000	125000	125000	25000	25000	50000
	150000	300000		75000	275000	125000	125000	125000	25000	25000	25000
700000	150000	325000	75000	50000	75000	125000	125000	125000	25000	25000	25000
675000	175000	275000	375000	100000	125000	175000	150000	100000	25000	25000	25000
	125000	300000		200000	275000	200000	200000	175000	25000	25000	25000
	175000	300000		200000	125000	125000	100000	125000	25000	25000	25000
	225000	300000	100000	200000	125000	125000	150000	125000	25000	25000	50000
775000	175000	300000		75000	325000	125000	150000	125000	25000	25000	50000
	175000	350000		75000	325000	100000	175000	175000	25000	25000	25000
775000	150000	200000		25000	325000	125000	150000	125000	25000	25000	50000
775000	175000	275000		75000	350000	150000	425000	125000	25000	25000	25000
775000	175000	250000		75000	125000	125000	150000	125000	25000	25000	25000
775000	175000	325000		100000	275000	125000	150000	100000	25000	25000	25000
675000	175000	325000		75000	250000	125000	125000	125000	25000	25000	50000
675000	200000	325000	425000	250000	75000	350000	150000	100000	25000	25000	25000
	175000	325000	575000	125000	75000	125000	150000	125000	25000	25000	25000
	150000	250000		300000	125000	175000	150000	125000	25000	25000	50000
	175000	250000	100000	200000	300000	125000	150000	125000	25000	25000	25000
	175000	200000	375000	50000	150000	150000	125000	125000	25000	25000	50000
675000	175000	325000		100000	150000	100000	125000	175000	25000	25000	25000
	175000	325000	375000	50000	125000	125000	150000	100000	25000	25000	25000
	150000	300000	375000	200000	325000	125000	150000	125000	25000	25000	25000
	150000	300000		75000	325000	125000	125000	125000	25000	25000	25000
675000	150000	300000		25000	275000	175000	125000	125000	25000	25000	25000
	175000	300000		50000	275000	125000	200000	125000	25000	25000	25000
700000	125000	300000	300000	75000	125000	125000	150000	125000	25000	25000	25000
275000	175000	275000	550000	75000	325000	125000	175000	125000	25000	25000	25000
775000	200000	250000	375000	200000	325000	100000	150000	125000	25000	25000	50000
	150000	300000		50000	325000	125000	150000	125000	25000	25000	25000
	150000	300000		75000	325000	25000	150000	125000	25000	25000	25000
675000	75000	225000	500000	100000	275000	125000	150000	100000	25000	25000	25000
	150000	250000	575000	75000	325000	125000	250000	100000	25000	25000	25000
	150000	250000		200000	350000	75000	150000	125000	25000	25000	25000
	175000	275000		200000	325000	100000	175000	125000	25000	25000	25000
700000	175000	300000		50000	275000	125000	200000	125000	25000	25000	25000
	225000	325000		75000	275000	275000	125000	125000	25000	25000	50000
	150000	300000		50000	275000	100000	125000	125000	25000	25000	25000
	175000	300000		75000	75000	125000	150000	100000	25000	25000	25000
	125000	300000		75000	325000	125000	175000	125000	25000	25000	25000
775000	150000	325000		25000	325000	350000	175000	125000	25000	25000	50000
700000	150000	250000		75000	75000	175000	200000	100000	25000	25000	50000
	175000	300000	100000	75000	325000	275000	150000	175000	25000	25000	25000
	175000	300000		100000	325000	125000	150000	125000	25000	25000	25000
	150000	250000		75000	350000	125000	150000	125000	25000	25000	25000
400000	175000	300000		75000	125000	175000	200000	100000	25000	25000	25000
775000	150000	300000	575000	75000	325000	125000	125000	150000	25000	25000	25000
700000	150000	350000		200000	350000	125000	200000	175000	25000	25000	25000
675000	150000	325000		75000	275000	150000	100000	125000	25000	25000	25000
700000	150000	325000	100000	25000	275000	125000	150000	125000	25000	25000	25000
	150000	300000		25000	75000	175000	150000	125000	25000	25000	25000
	175000	300000	375000	75000	275000	125000	150000	125000	25000	25000	25000
	150000	300000		75000	125000	175000	175000	125000	25000	25000	25000
700000	150000	300000		50000	350000	100000	125000	125000	25000	25000	25000
	150000	325000		75000	125000	125000	150000	150000	25000	25000	25000
775000	200000	325000	350000	100000	275000	125000	125000	125000	25000	25000	25000
	150000	275000		75000	350000	125000	150000	150000	25000	25000	50000
	175000	250000		25000	75000	125000	150000	125000	25000	25000	25000
	150000	350000	600000	50000	350000	125000	200000	25000	25000	25000	25000
	150000	375000		75000	325000	125000	200000	125000	25000	25000	50000
700000	150000	325000	300000	75000	75000	125000	175000	125000	25000	25000	50000
	175000	350000	550000	200000	350000	125000	175000	125000	25000	25000	50000
	150000	325000	550000	75000	350000	125000	175000	125000	25000	25000	25000
	150000	300000		75000	125000	200000	150000	125000	25000	25000	25000
	150000	225000		75000	125000	100000	100000	125000	25000	25000	25000
	175000	300000		50000	275000	125000	150000	100000	25000	25000	25000
700000	150000	300000	100000	75000	125000	175000	200000	125000	25000	25000	25000
675000	150000	300000	375000	75000	125000	175000	150000	125000	25000	25000	50000
	150000	325000	100000	100000	275000	125000	150000	125000	25000	25000	25000
675000	175000	375000		75000	325000	150000	150000	100000	25000	25000	25000
775000	150000	250000	100000	75000	325000	125000	125000	175000	25000	25000	25000
700000	150000	325000		75000	350000	125000	150000	125000	25000	25000	25000
975000	175000	275000	100000	50000	125000	175000	175000	100000	25000	25000	25000
	175000	275000	100000	25000	125000	125000	325000	125000	25000	25000	50000
	150000	225000	250000	75000	350000	150000	175000	125000	25000	25000	25000
	175000	250000		75000	325000	125000	125000	100000	25000	25000	25000
700000	150000	250000	375000	25000	350000	175000	175000	175000	25000	25000	25000
775000	150000	300000	100000	75000	325000	125000	125000	125000	25000	25000	25000
700000	175000	300000		50000	75000	125000	150000	125000	25000	25000	25000
775000	200000	300000		75000	325000	125000	200000	125000	25000	25000	25000
	150000	300000	550000	75000	325000	125000	150000	125000	25000	25000	25000
775000	150000	250000		75000	275000	125000	125000	125000	25000	25000	25000
	150000	250000		75000	275000	175000	175000	125000	25000	50000	25000
675000	150000	300000		75000	275000	125000	175000	125000	25000	25000	25000
775000	150000	250000	375000	75000	350000	100000	175000	125000	25000	25000	25000
675000	150000	250000		75000	325000	125000	125000	125000	25000	25000	50000
	150000	275000		200000	350000	175000	150000	125000	25000	25000	25000
700000	150000	250000		75000	375000	150000	250000	150000	25000	25000	50000
	150000	325000	550000	75000	75000	125000	150000	125000	25000	25000	25000
675000	225000	300000		75000	125000	275000	150000	125000	25000	25000	25000
750000	150000	300000	100000	75000	325000	175000	175000	125000	25000	25000	50000
775000	150000	325000	100000	75000	125000	175000	125000	125000	25000	25000	50000
	150000	325000		75000	125000	275000	200000	125000	25000	25000	50000
	175000	300000	100000	75000	350000	125000	175000	125000	25000	25000	50000
975000	150000	250000		75000	275000	125000	150000	125000	25000	50000	50000
	175000	300000		200000	75000	225000	125000	100000	25000	25000	25000
775000	150000	300000		75000	125000	125000	175000	100000	25000	25000	50000
	150000	250000		200000	275000	125000	150000	125000	25000	25000	25000
675000	150000	325000		50000	275000	100000	200000	125000	25000	25000	25000
	150000	325000	375000	100000	125000	175000	150000	125000	25000	25000	25000
	175000	325000		75000	275000	100000	200000	125000	25000	25000	25000
	150000	300000		200000	325000	125000	200000	100000	25000	25000	50000
775000	150000	300000		200000	125000	125000	125000	125000	25000	25000	25000
750000	150000	325000		50000	325000	150000	150000	125000	25000	25000	25000
775000	175000	300000		75000	350000	125000	100000	125000	25000	25000	25000
	150000	325000		25000	75000	175000	125000	100000	25000	25000	50000
	150000	300000	100000	25000	125000	125000	150000	100000	25000	25000	25000
700000	175000	300000		250000	275000	150000	200000	175000	25000	25000	25000
	200000	250000	375000	75000	275000	125000	150000	100000	25000	25000	25000
700000	150000	300000		100000	275000	125000	150000	100000	25000	25000	50000
775000	150000	300000	600000	75000	325000	125000	250000	125000	25000	25000	25000
	175000	250000	100000	25000	275000	125000	125000	100000	25000	25000	25000
700000	175000	325000		50000	350000	125000	200000	25000	25000	25000	25000
	150000	250000		50000	325000	125000	150000	125000	25000	25000	25000
675000	150000	300000		75000	75000	125000	150000	175000	25000	25000	25000
	175000	300000	350000	75000	125000	125000	125000	100000	25000	25000	25000
700000	175000	300000	100000	75000	275000	125000	150000	125000	25000	25000	25000
675000	175000	300000	375000	75000	75000	125000	150000	100000	25000	25000	25000
125000	150000	300000	375000	200000	125000	275000	150000	125000	25000	25000	25000
	150000	325000		75000	325000	150000	150000	100000	25000	25000	25000
675000	175000	325000	75000	75000	275000	400000	150000	100000	25000	25000	25000
	150000	300000	600000	75000	275000	100000	100000	100000	25000	25000	25000
	175000	300000	350000	75000	275000	125000	125000	125000	25000	25000	25000
	150000	250000	250000	75000	275000	100000	150000	100000	25000	50000	25000
	175000	350000	100000	75000	275000	125000	150000	125000	25000	25000	25000
	225000	300000	100000	50000	350000	150000	150000	125000	25000	25000	50000
700000	175000	275000		75000	325000	125000	150000	125000	25000	25000	50000
	150000	300000	100000	75000	125000	125000	125000	125000	25000	25000	50000
750000	175000	225000		75000	275000	125000	150000	100000	25000	25000	25000
675000	175000	250000		100000	75000	125000	150000	125000	25000	25000	25000
975000	175000	325000		75000	350000	175000	150000	100000	25000	25000	25000
775000	150000	250000	100000	75000	325000	175000	150000	175000	25000	25000	50000
	175000	325000	100000	50000	275000	125000	150000	125000	25000	25000	25000
975000	125000	300000		75000	325000	125000	150000	225000	25000	25000	50000
	150000	300000		75000	275000	125000	150000	125000	25000	25000	50000
	150000	300000		75000	350000	125000	200000	100000	25000	25000	50000
	175000	300000		200000	275000	125000	175000	125000	50000	25000	50000
700000	200000	225000	375000	75000	350000	875000	150000	100000	25000	25000	25000
	150000	300000		75000	75000	125000	150000	125000	25000	25000	50000
675000	175000	250000		25000	275000	125000	150000	125000	25000	25000	25000
	175000	300000	375000	175000	325000	150000	125000	125000	25000	25000	50000
700000	175000	300000	375000	75000	350000	125000	150000	125000	25000	25000	25000
700000	150000	250000	375000	250000	75000	100000	150000	100000	25000	25000	50000
775000	150000	300000		200000	350000	125000	150000	125000	25000	25000	50000
750000	150000	300000	375000	100000	75000	275000	150000	175000	25000	25000	50000
	150000	325000		75000	275000	125000	150000	125000	25000	25000	25000
	175000	275000	250000	200000	75000	125000	150000	125000	25000	25000	50000
	225000	325000	575000	75000	125000	125000	200000	100000	25000	25000	50000
	150000	325000		25000	325000	125000	175000	125000	25000	25000	25000
350000	150000	225000		50000	125000	125000	200000	125000	25000	25000	50000
775000	175000	300000		75000	350000	125000	200000	125000	25000	25000	25000
	175000	275000		50000	75000	125000	200000	125000	25000	25000	25000
	150000	275000	200000	75000	350000	175000	125000	125000	25000	25000	25000
	125000	300000	325000	50000	350000	100000	150000	125000	25000	25000	25000
	225000	250000		75000	350000	125000	200000	125000	25000	25000	50000
	175000	325000		75000	125000	150000	200000	125000	25000	25000	25000
700000	225000	300000	100000	100000	125000	125000	100000	125000	25000	25000	25000
775000	175000	200000	600000	100000	375000	125000	200000	125000	25000	25000	50000
750000	150000	225000		200000	325000	175000	200000	100000	25000	25000	25000
	150000	275000	350000	25000	350000	175000	175000	125000	25000	25000	25000
675000	150000	325000		75000	350000	225000	175000	125000	25000	25000	25000
	175000	325000	75000	50000	125000	125000	175000	125000	25000	25000	25000
675000	150000	125000		75000	275000	125000	200000	125000	25000	25000	50000
775000	175000	200000	100000	50000	375000	100000	150000	125000	25000	25000	25000
775000	150000	300000	375000	75000	125000	125000	150000	100000	25000	25000	25000
775000	150000	325000		75000	75000	125000	150000	125000	25000	25000	25000
	175000	375000	425000	75000	75000	125000	125000	100000	25000	25000	25000
675000	125000	275000	375000	250000	325000	125000	150000	125000	25000	25000	50000
	175000	250000		75000	325000	125000	150000	125000	25000	25000	50000
	150000	300000		100000	325000	175000	150000	125000	25000	25000	25000
	175000	325000	375000	75000	275000	125000	150000	25000	25000	25000	50000
	175000	250000		50000	275000	125000	100000	100000	25000	25000	25000
700000	175000	325000	100000	75000	275000	125000	175000	125000	25000	25000	25000
675000	150000	250000	825000	25000	275000	125000	150000	125000	25000	50000	25000
675000	150000	250000		75000	275000	225000	150000	125000	25000	25000	25000
	150000	250000	100000	175000	325000	125000	125000	125000	25000	25000	25000
700000	150000	300000		200000	125000	125000	150000	125000	25000	25000	25000
675000	175000	325000		25000	275000	175000	150000	75000	25000	25000	50000
	175000	300000		25000	275000	125000	200000	100000	25000	25000	25000
	150000	250000	375000	75000	125000	125000	150000	125000	25000	25000	50000
	175000	300000		75000	125000	125000	150000	100000	25000	25000	50000
775000	150000	325000	375000	200000	300000	125000	200000	125000	25000	25000	50000
750000	150000	300000		25000	325000	125000	125000	100000	25000	25000	25000
675000	175000	325000	375000	200000	125000	125000	175000	100000	50000	25000	25000
675000	150000	325000		200000	350000	125000	100000	125000	25000	25000	25000
700000	175000	250000	375000	75000	350000	125000	150000	175000	25000	25000	50000
	150000	300000		100000	125000	100000	150000	125000	25000	25000	50000
700000	175000	350000	375000	25000	350000	125000	175000	125000	25000	25000	25000
	150000	250000	250000	75000	350000	125000	150000	100000	25000	25000	25000
	175000	325000	375000	200000	75000	125000	150000	125000	25000	25000	25000
675000	150000	325000		75000	325000	125000	325000	100000	25000	25000	25000
850000	175000	200000		50000	275000	125000	150000	100000	25000	25000	25000
	150000	300000	375000	75000	75000	125000	150000	100000	25000	25000	50000
	150000	275000		75000	275000	125000	125000	100000	25000	25000	25000
	225000	275000		75000	275000	125000	150000	125000	25000	25000	50000
	125000	300000		75000	275000	125000	200000	100000	25000	25000	25000
675000	150000	250000	100000	200000	350000	100000	125000	125000	25000	25000	25000
975000	175000	250000		200000	75000	175000	150000	125000	50000	25000	50000
	175000	325000		50000	125000	150000	125000	125000	25000	25000	25000
	150000	300000	100000	200000	75000	125000	200000	125000	25000	25000	25000
	175000	375000	375000	200000	125000	125000	150000	100000	25000	25000	25000
	200000	275000	100000	75000	75000	150000	150000	125000	25000	25000	50000
350000	225000	300000	500000	200000	325000	100000	125000	125000	25000	25000	25000
750000	150000	325000	350000	100000	75000	175000	150000	100000	25000	25000	50000
850000	175000	325000	825000	75000	325000	125000	150000	125000	25000	25000	25000
750000	150000	225000	250000	25000	125000	125000	200000	100000	25000	25000	25000
	225000	300000	375000	25000	350000	125000	150000	125000	25000	25000	25000
	150000	250000		100000	350000	100000	200000	125000	25000	25000	50000
	150000	300000		200000	125000	275000	100000	125000	25000	25000	25000
675000	150000	300000		75000	125000	125000	175000	100000	25000	25000	25000
775000	175000	250000		200000	350000	100000	150000	125000	25000	25000	25000
	150000	325000	100000	75000	300000	125000	150000	125000	25000	25000	25000
675000	175000	275000		75000	300000	100000	150000	125000	25000	25000	25000
750000	175000	300000		50000	350000	125000	150000	125000	25000	25000	25000
	150000	250000	300000	50000	325000	125000	150000	125000	25000	25000	25000
	150000	175000		50000	275000	150000	125000	175000	25000	25000	50000
775000	150000	325000		75000	125000	150000	125000	125000	25000	25000	25000
675000	175000	300000		75000	275000	125000	125000	125000	25000	25000	25000
700000	200000	325000		25000	325000	100000	125000	125000	25000	25000	25000
	200000	325000	375000	75000	325000	125000	150000	125000	25000	25000	50000
700000	150000	300000		225000	300000	125000	200000	125000	25000	25000	50000
675000	175000	250000	100000	250000	125000	125000	150000	100000	25000	25000	25000
	150000	300000	375000	200000	275000	275000	150000	125000	25000	25000	50000
	200000	300000	350000	50000	325000	125000	150000	175000	25000	25000	25000
775000	175000	225000		275000	125000	125000	150000	125000	25000	25000	25000
750000	175000	350000		75000	275000	125000	150000	125000	25000	25000	25000
	175000	250000	600000	200000	350000	125000	150000	125000	25000	25000	25000
675000	150000	300000		75000	75000	100000	175000	125000	25000	25000	25000
750000	225000	250000		50000	75000	175000	175000	125000	25000	25000	50000
	150000	250000	375000	100000	325000	150000	150000	125000	25000	25000	50000
775000	150000	225000	375000	200000	325000	125000	125000	125000	25000	25000	25000
	150000	325000	375000	75000	75000	225000	150000	125000	25000	25000	25000
	150000	250000		75000	275000	175000	125000	125000	25000	25000	25000
975000	150000	250000		75000	325000	100000	125000	100000	25000	25000	25000
775000	150000	325000		200000	275000	125000	150000	125000	25000	25000	50000
	175000	250000	375000	50000	325000	125000	150000	125000	25000	25000	25000
	225000	225000	100000	75000	350000	125000	150000	125000	25000	25000	25000
350000	150000	300000	100000	100000	350000	175000	150000	125000	25000	25000	25000
	150000	300000		50000	325000	125000	150000	100000	25000	25000	25000
	150000	250000	375000	200000	125000	125000	175000	100000	25000	25000	25000
700000	225000	300000		75000	375000	125000	150000	100000	25000	25000	25000
	150000	250000		75000	325000	125000	125000	125000	25000	25000	25000
775000	200000	250000	425000	75000	325000	125000	200000	125000	25000	25000	25000
675000	175000	250000		50000	125000	125000	150000	125000	25000	25000	25000
775000	125000	300000		200000	75000	150000	150000	100000	25000	25000	25000
675000	25000	275000	375000	50000	275000	125000	125000	125000	25000	25000	25000
675000	150000	325000	100000	50000	350000	125000	125000	175000	25000	25000	25000
675000	175000	300000	375000	50000	375000	125000	150000	100000	25000	25000	25000
950000	150000	300000		75000	125000	100000	150000	125000	25000	25000	50000
	150000	250000		50000	125000	125000	150000	125000	25000	25000	50000
775000	150000	250000		25000	275000	125000	150000	125000	25000	25000	25000
	175000	300000		50000	350000	125000	150000	125000	25000	25000	25000
675000	150000	250000		75000	350000	125000	125000	100000	25000	25000	25000
	150000	325000	100000	100000	275000	125000	200000	100000	25000	25000	50000
750000	150000	325000		75000	275000	125000	150000	100000	25000	25000	25000
775000	150000	225000		75000	275000	125000	200000	125000	25000	25000	25000
	150000	225000		75000	325000	125000	125000	100000	25000	25000	50000
	150000	300000		25000	350000	125000	200000	125000	25000	25000	50000
	175000	350000		75000	125000	225000	150000	125000	25000	25000	25000
750000	125000	300000	350000	25000	325000	125000	200000	150000	25000	25000	25000
	175000	325000		75000	275000	125000	100000	125000	50000	25000	25000
	175000	300000	100000	100000	375000	125000	150000	100000	25000	25000	25000
975000	175000	300000		25000	350000	125000	200000	125000	25000	25000	25000
975000	175000	300000	100000	25000	350000	350000	150000	125000	25000	25000	50000
	225000	300000	375000	75000	125000	125000	125000	100000	25000	25000	50000
	150000	300000		75000	350000	125000	150000	100000	25000	25000	50000
	175000	300000	425000	75000	325000	125000	125000	125000	25000	25000	25000
	175000	325000	100000	75000	325000	125000	175000	100000	25000	25000	25000
	150000	250000		75000	325000	300000	175000	125000	25000	25000	50000
	225000	300000	375000	75000	275000	125000	150000	125000	25000	25000	25000
700000	175000	350000	200000	200000	275000	100000	175000	125000	25000	25000	50000
	150000	325000		100000	275000	150000	175000	125000	25000	25000	25000
700000	150000	225000	100000	50000	150000	125000	175000	125000	25000	25000	25000
	150000	225000	100000	75000	325000	175000	150000	125000	25000	25000	25000
	150000	250000	100000	75000	350000	150000	150000	125000	25000	25000	25000
775000	175000	275000	300000	100000	125000	100000	125000	100000	25000	25000	50000
275000	175000	275000		200000	325000	125000	150000	100000	25000	25000	50000
700000	150000	300000		75000	325000	125000	200000	125000	25000	25000	50000
700000	200000	300000		25000	125000	100000	125000	125000	25000	25000	25000
	175000	325000		50000	275000	125000	150000	125000	25000	25000	50000
750000	150000	250000	375000	200000	350000	125000	150000	125000	25000	25000	25000
	150000	325000		75000	275000	125000	150000	100000	25000	25000	50000
675000	150000	250000	100000	75000	300000	125000	100000	125000	25000	25000	25000
	150000	225000	100000	25000	125000	125000	150000	125000	25000	25000	50000
	150000	200000	100000	50000	275000	175000	125000	125000	25000	25000	25000
	150000	250000		200000	275000	125000	150000	125000	25000	25000	50000
	150000	250000		25000	150000	125000	150000	100000	25000	25000	25000
675000	150000	325000	375000	25000	275000	125000	175000	100000	25000	25000	25000
	175000	325000		75000	275000	125000	200000	100000	25000	25000	50000
750000	150000	300000	250000	75000	275000	125000	125000	125000	25000	25000	25000
	175000	325000	825000	25000	275000	150000	150000	125000	25000	25000	25000
	175000	300000		75000	350000	125000	125000	100000	25000	25000	25000
675000	175000	200000		75000	300000	125000	125000	125000	25000	25000	25000
975000	150000	250000	100000	50000	125000	150000	150000	125000	25000	25000	50000
975000	175000	300000	100000	100000	125000	125000	125000	125000	25000	25000	25000
	150000	300000	375000	75000	350000	100000	150000	125000	25000	25000	25000
	175000	250000		200000	125000	125000	125000	125000	25000	25000	50000
700000	150000	250000		100000	275000	125000	125000	125000	25000	25000	50000
	225000	300000	375000	100000	350000	100000	150000	175000	25000	25000	25000
775000	150000	275000		200000	75000	150000	125000	100000	25000	25000	50000
675000	150000	250000	375000	75000	325000	125000	150000	125000	25000	25000	50000
775000	175000	275000	375000	75000	125000	125000	200000	125000	25000	25000	25000
700000	175000	300000	375000	50000	275000	150000	125000	125000	25000	25000	25000
	150000	250000		75000	75000	125000	125000	125000	25000	25000	50000
	175000	200000	375000	75000	275000	150000	150000	125000	25000	25000	25000
	125000	300000	250000	200000	275000	125000	150000	125000	25000	25000	50000
	150000	250000		200000	125000	125000	150000	125000	25000	25000	50000
775000	125000	250000	100000	25000	325000	175000	125000	125000	25000	25000	25000
675000	175000	350000	100000	200000	125000	125000	200000	125000	25000	25000	25000
	175000	300000		200000	325000	125000	150000	125000	25000	25000	50000
950000	150000	325000		50000	275000	275000	425000	125000	25000	25000	25000
700000	150000	250000	375000	300000	325000	125000	150000	125000	25000	25000	25000
	200000	300000		75000	125000	175000	150000	125000	25000	25000	25000
775000	150000	250000	375000	200000	275000	125000	175000	125000	25000	25000	50000
	175000	250000		75000	150000	125000	150000	100000	25000	25000	50000
	150000	300000		100000	275000	100000	175000	100000	25000	25000	25000
	175000	250000		75000	325000	125000	125000	100000	25000	25000	50000
	150000	300000	575000	25000	350000	300000	150000	125000	25000	25000	25000
750000	150000	300000		200000	325000	125000	125000	125000	25000	25000	25000
	175000	325000	375000	75000	325000	125000	200000	125000	25000	25000	25000
	175000	250000		75000	75000	125000	150000	125000	25000	25000	25000
675000	175000	275000		75000	350000	125000	125000	125000	25000	25000	50000
	175000	300000	100000	50000	375000	150000	300000	175000	25000	25000	25000
	150000	275000		125000	275000	175000	125000	125000	25000	25000	25000
	150000	375000		50000	75000	100000	150000	125000	25000	25000	50000
700000	175000	225000	375000	75000	275000	175000	150000	100000	25000	25000	25000
	175000	250000		25000	350000	125000	150000	125000	25000	25000	25000
750000	150000	300000	550000	75000	125000	100000	150000	125000	25000	25000	25000
	175000	300000	600000	100000	350000	125000	200000	125000	25000	25000	25000
	150000	325000		200000	125000	125000	125000	125000	25000	25000	50000
	150000	350000	375000	75000	325000	300000	150000	125000	25000	25000	25000
775000	225000	325000		100000	125000	125000	150000	100000	25000	25000	25000
	175000	300000	100000	75000	325000	125000	150000	100000	25000	25000	25000
	175000	325000		100000	75000	125000	150000	25000	25000	25000	25000
	150000	325000		75000	325000	125000	150000	100000	25000	25000	50000
	175000	375000	100000	50000	275000	175000	100000	100000	25000	25000	25000
	200000	325000	100000	200000	325000	175000	175000	125000	25000	25000	50000
	150000	300000		75000	125000	175000	150000	125000	25000	25000	25000
	175000	325000		200000	275000	125000	150000	125000	25000	25000	50000
	175000	300000		200000	125000	125000	125000	100000	25000	25000	25000
	150000	300000		100000	350000	175000	125000	125000	25000	25000	50000
	150000	300000		75000	375000	125000	150000	125000	25000	25000	25000
	150000	300000	325000	100000	325000	125000	125000	125000	25000	25000	25000
	175000	275000	100000	75000	125000	350000	200000	125000	25000	25000	25000
775000	175000	300000	375000	100000	275000	125000	150000	125000	25000	25000	25000
775000	150000	300000	600000	200000	325000	125000	150000	125000	25000	25000	25000
775000	150000	250000		25000	325000	125000	150000	100000	25000	25000	50000
700000	150000	325000		200000	125000	125000	150000	125000	25000	25000	25000
675000	175000	300000	250000	25000	350000	175000	150000	125000	25000	25000	25000
775000	150000	350000		25000	125000	275000	150000	125000	25000	25000	25000
	150000	225000		75000	375000	125000	125000	125000	25000	25000	25000
	150000	250000		100000	125000	175000	150000	125000	25000	25000	25000
975000	150000	300000	100000	75000	325000	25000	175000	150000	25000	25000	50000
	150000	300000	300000	50000	375000	125000	150000	125000	25000	25000	25000
	150000	200000		100000	75000	150000	125000	125000	25000	25000	50000
700000	150000	250000		75000	75000	175000	150000	125000	25000	50000	50000
	225000	300000	600000	200000	325000	150000	125000	125000	25000	25000	25000
	150000	325000	375000	100000	125000	125000	150000	125000	25000	25000	50000
	150000	250000	375000	200000	275000	125000	150000	125000	25000	25000	25000
675000	175000	250000	350000	200000	350000	125000	150000	100000	25000	25000	25000
	150000	300000	375000	75000	350000	125000	175000	125000	25000	25000	25000
	175000	325000		75000	275000	125000	150000	125000	25000	25000	25000
700000	150000	250000	300000	75000	75000	175000	125000	125000	25000	50000	25000
	150000	300000		75000	75000	125000	150000	125000	25000	25000	25000
700000	150000	250000		75000	375000	125000	125000	100000	25000	25000	25000
775000	150000	250000		75000	75000	125000	150000	100000	25000	25000	25000
775000	150000	300000	100000	200000	125000	100000	175000	100000	25000	25000	25000
675000	175000	300000		200000	325000	125000	150000	100000	25000	25000	25000
700000	175000	300000		50000	300000	175000	125000	100000	25000	25000	25000
	200000	325000	100000	200000	275000	275000	125000	125000	25000	25000	25000
	150000	325000		200000	75000	125000	150000	125000	25000	25000	25000
	150000	300000	600000	75000	275000	125000	125000	100000	25000	25000	25000
	200000	300000	100000	75000	325000	100000	200000	125000	25000	25000	25000
675000	175000	250000	300000	200000	325000	175000	150000	125000	25000	25000	25000
	150000	300000		200000	325000	125000	200000	125000	25000	25000	25000
675000	225000	250000		75000	325000	125000	175000	125000	25000	25000	25000
	175000	275000		75000	275000	125000	150000	125000	25000	25000	25000
750000	150000	250000	375000	175000	75000	125000	150000	125000	25000	25000	25000
	150000	275000		75000	325000	125000	150000	125000	25000	25000	25000
	150000	300000		200000	275000	125000	200000	100000	25000	25000	25000
	175000	300000		75000	125000	150000	150000	125000	25000	25000	25000
	175000	250000	375000	75000	350000	125000	125000	125000	25000	25000	25000
775000	175000	300000		100000	325000	125000	175000	100000	25000	25000	25000
	175000	325000	600000	25000	350000	175000	125000	125000	50000	25000	50000
675000	125000	250000	100000	200000	325000	225000	150000	125000	25000	25000	50000
	225000	300000	375000	200000	125000	175000	175000	175000	25000	25000	25000
	150000	325000	375000	25000	275000	125000	175000	100000	25000	25000	50000
	175000	300000		75000	125000	175000	150000	125000	25000	25000	25000
675000	175000	200000		75000	75000	100000	150000	100000	25000	25000	25000
775000	225000	325000	375000	75000	325000	100000	150000	50000	25000	25000	25000
125000	150000	250000		50000	325000	125000	150000	125000	25000	25000	50000
675000	225000	275000		50000	350000	175000	150000	100000	25000	25000	50000
	175000	300000	100000	200000	350000	125000	150000	125000	25000	25000	25000
775000	150000	250000		25000	125000	125000	150000	125000	25000	25000	25000
	175000	250000	375000	75000	125000	125000	175000	150000	25000	25000	25000
	225000	250000		200000	125000	125000	150000	100000	25000	25000	25000
	125000	275000		100000	275000	125000	150000	100000	25000	25000	25000
	150000	300000	100000	75000	125000	125000	175000	125000	25000	25000	25000
750000	150000	225000		75000	325000	125000	300000	100000	25000	25000	25000
	150000	325000	100000	75000	275000	125000	100000	125000	25000	25000	25000
700000	150000	325000	100000	75000	125000	175000	175000	175000	25000	25000	25000
	225000	250000	250000	75000	325000	125000	125000	125000	25000	25000	25000
675000	125000	250000	375000	75000	375000	125000	150000	125000	25000	25000	50000
775000	150000	300000	375000	75000	325000	125000	175000	125000	25000	25000	25000
	175000	325000		100000	325000	125000	150000	100000	25000	25000	25000
	175000	250000		50000	325000	125000	150000	100000	25000	25000	25000
700000	175000	250000	100000	25000	75000	125000	175000	100000	25000	25000	25000
	175000	300000	250000	75000	325000	125000	150000	125000	25000	25000	25000
	125000	300000		75000	325000	125000	125000	125000	25000	25000	50000
	200000	250000		25000	350000	225000	200000	100000	25000	50000	25000
775000	150000	275000	100000	25000	325000	150000	175000	125000	25000	25000	50000
700000	150000	200000		25000	350000	175000	175000	125000	25000	25000	25000
	175000	300000	375000	25000	325000	100000	125000	125000	25000	25000	25000
	150000	300000		50000	275000	175000	150000	125000	25000	25000	25000
	150000	325000	375000	125000	325000	125000	150000	125000	25000	25000	25000
675000	150000	250000		75000	125000	125000	125000	125000	25000	25000	50000
	200000	275000		200000	350000	125000	150000	125000	25000	25000	25000
	150000	325000		100000	325000	125000	150000	125000	25000	25000	50000
	150000	225000	550000	200000	75000	125000	150000	125000	25000	25000	25000
775000	150000	300000	375000	75000	275000	100000	200000	125000	25000	25000	50000
675000	150000	250000	375000	75000	325000	125000	200000	125000	25000	25000	25000
775000	175000	325000		75000	325000	125000	150000	125000	25000	25000	25000
	75000	300000		75000	350000	100000	150000	125000	25000	25000	50000
	150000	300000		25000	325000	125000	150000	125000	25000	25000	50000
750000	175000	275000	375000	75000	325000	150000	150000	125000	25000	25000	25000
	150000	250000		75000	125000	125000	150000	100000	25000	50000	25000
750000	175000	250000		75000	125000	175000	200000	125000	25000	50000	25000
950000	175000	325000	100000	75000	325000	100000	275000	125000	25000	25000	25000
	50000	300000	600000	75000	325000	125000	200000	75000	25000	25000	50000
775000	150000	300000	375000	100000	325000	125000	150000	125000	25000	25000	50000
675000	175000	325000		200000	275000	175000	125000	125000	25000	25000	50000
975000	175000	250000		25000	375000	125000	150000	125000	25000	25000	50000
	150000	325000	375000	100000	275000	175000	150000	125000	25000	25000	25000
	175000	325000		75000	125000	125000	175000	125000	25000	25000	50000
	150000	250000	100000	75000	350000	125000	200000	125000	25000	25000	25000
675000	175000	300000		25000	175000	150000	125000	125000	25000	25000	25000
	175000	375000		50000	325000	125000	125000	125000	25000	25000	25000
	150000	300000	375000	75000	325000	125000	150000	125000	25000	25000	25000
675000	175000	250000	375000	75000	125000	125000	150000	125000	25000	25000	25000
	200000	225000	100000	100000	350000	125000	150000	125000	25000	25000	50000
	150000	325000		100000	75000	125000	150000	125000	25000	25000	25000
775000	150000	300000		200000	125000	325000	125000	125000	25000	50000	25000
	225000	250000	375000	75000	325000	500000	150000	125000	25000	25000	25000
	175000	325000	600000	75000	325000	300000	150000	125000	25000	25000	25000
	150000	250000		75000	125000	125000	150000	100000	25000	25000	25000
	125000	300000		75000	325000	125000	200000	125000	25000	25000	25000
125000	125000	300000	325000	75000	125000	125000	175000	125000	25000	25000	25000

## Sheet: Fig4e
RT	t_onset_AUC
443208	140000
506149	40000
387904	160000
404574	10000
385766	140000
424633	270000
495549	360000
508537	170000
460748	230000
397082	310000
347134	20000
328776	260000
380542	140000
505167	340000
565007	360000
448522	320000
451368	120000
533241	440000
531099	420000
474149	400000
476765	230000
481135	240000
502600	260000
538589	320000
549582	110000
572945	230000

## Sheet: Fig4f
RT	t_onset_AUC
447749	163400
413299	93425
525781	288575
519012	256500

## Sheet: Fig5g,h
Dprime_Vis	Dprime_Aud	Mouse	Saliency	Opto	Cohort	OptoArea
0.882009	0.757161	2020	Thr	Ctrl	MST	V1
0.0820898	0.821332	2020	Thr	Ctrl	MST	V1
0.232006	0.392364	2020	Thr	Ctrl	MST	S1
-0.195566	1.65781	2020	Thr	Ctrl	MST	V1
1.20408	1.32038	2021	Thr	Ctrl	MST	V1
0.866326	1.75145	2021	Thr	Ctrl	MST	V1
0.851258	0.772606	2021	Thr	Ctrl	MST	V1
1.08945	0.378447	2021	Thr	Ctrl	MST	S1
0.974121	1.25739	2021	Thr	Ctrl	MST	V1
1.74059	0.681655	2021	Thr	Ctrl	MST	V1
1.48508	-0.10799	2022	Thr	Ctrl	MST	V1
0.889018	0.236424	2022	Thr	Ctrl	MST	V1
1.44297	0.9166	2022	Thr	Ctrl	MST	V1
0.817562	0.680966	2022	Thr	Ctrl	MST	V1
0.767461	0.57533	2022	Thr	Ctrl	MST	S1
1.04084	0.478692	2022	Thr	Ctrl	MST	V1
0.378756	0.992397	2022	Thr	Ctrl	MST	V1
0.650322	0.124494	2022	Thr	Ctrl	MST	V1
0.925218	0.0823553	2022	Thr	Ctrl	MST	V1
0.19846	0.864624	2023	Thr	Ctrl	MST	V1
0.644745	0.776239	2023	Thr	Ctrl	MST	V1
0.373627	0.0370372	2023	Thr	Ctrl	MST	V1
0.315641	0.801361	2023	Thr	Ctrl	MST	S1
0.533093	0.628542	2023	Thr	Ctrl	MST	V1
0.98476	0.518632	2023	Thr	Ctrl	MST	V1
-0.122372	0.617571	2023	Thr	Ctrl	MST	V1
0.523642	0.821925	2023	Thr	Ctrl	MST	V1
0.979627	0.988458	2026	Thr	Ctrl	MST	S1
0.617263	1.66228	2026	Thr	Ctrl	MST	V1
0.309881	1.2094	2026	Thr	Ctrl	MST	S1
1.22396	0.556709	2026	Thr	Ctrl	MST	V1
0.269048	0.705654	2027	Thr	Ctrl	MST	S1
0.408217	0.645675	2027	Thr	Ctrl	MST	S1
0.416992	0.786348	2027	Thr	Ctrl	MST	V1
0.58041	1.19306	2030	Thr	Ctrl	MST	S1
0.605652	1.10711	2030	Thr	Ctrl	MST	S1
0.432815	1.48313	2030	Thr	Ctrl	MST	S1
0.562128	1.56584	2030	Thr	Ctrl	MST	V1
0.574093	1.75565	2030	Thr	Ctrl	MST	S1
1.02708	1.85301	2030	Thr	Ctrl	MST	V1
0.67897	2.04235	2030	Thr	Ctrl	MST	V1
1.15023	2.08536	2030	Thr	Ctrl	MST	V1
0.74933	0.565292	2031	Thr	Ctrl	MST	S1
0.844075	0.684867	2031	Thr	Ctrl	MST	S1
1.06291	1.00497	2031	Thr	Ctrl	MST	S1
0.365046	0.671161	2031	Thr	Ctrl	MST	V1
0.734489	0.721133	2031	Thr	Ctrl	MST	S1
0.296313	0.867507	2031	Thr	Ctrl	MST	V1
1.10659	0.619663	2031	Thr	Ctrl	MST	V1
0.659269	1.0417	2031	Thr	Ctrl	MST	V1
0.504391	-0.390287	2028	Thr	Ctrl	UST	S1
0.599383	-0.420662	2028	Thr	Ctrl	UST	V1
0.541446	-0.343057	2028	Thr	Ctrl	UST	S1
0.907889	-0.362099	2028	Thr	Ctrl	UST	V1
0.394611	-0.61012	2028	Thr	Ctrl	UST	V1
1.03154	-0.64099	2028	Thr	Ctrl	UST	V1
0.469816	-0.36684	2029	Thr	Ctrl	UST	S1
0.909281	-0.361054	2029	Thr	Ctrl	UST	V1
0.676478	-0.356382	2029	Thr	Ctrl	UST	S1
1.08239	-0.450818	2029	Thr	Ctrl	UST	V1
0.656034	-0.296154	2029	Thr	Ctrl	UST	V1
0.984153	-0.63603	2029	Thr	Ctrl	UST	V1
0.754582	-0.544906	2029	Thr	Ctrl	UST	V1
0.740471	-0.558852	2029	Thr	Ctrl	UST	S1
1.06718	-0.141977	2034	Thr	Ctrl	UST	S1
0.0963949	-0.277583	2034	Thr	Ctrl	UST	V1
0.575437	-0.395899	2034	Thr	Ctrl	UST	S1
0.555898	-0.340615	2034	Thr	Ctrl	UST	V1
0.877808	-0.290661	2034	Thr	Ctrl	UST	S1
0.658174	-0.346913	2034	Thr	Ctrl	UST	V1
0.400752	-0.263499	2034	Thr	Ctrl	UST	S1
0.389102	-0.234279	2034	Thr	Ctrl	UST	V1
0.608909	-0.531456	2034	Thr	Ctrl	UST	V1
0.514126	-0.262686	2035	Thr	Ctrl	UST	S1
-0.0043875	-0.38161	2035	Thr	Ctrl	UST	V1
0.151696	-0.400206	2035	Thr	Ctrl	UST	S1
0.249207	-0.335687	2035	Thr	Ctrl	UST	V1
0.0287291	-0.280552	2035	Thr	Ctrl	UST	S1
0.353951	-0.354228	2035	Thr	Ctrl	UST	V1
0.0962195	-0.323408	2035	Thr	Ctrl	UST	S1
-0.359626	-0.416462	2035	Thr	Ctrl	UST	V1
0.913433	0.689621	2020	Max	Ctrl	MST	V1
0.912733	1.42209	2020	Max	Ctrl	MST	V1
1.16622	1.75868	2020	Max	Ctrl	MST	S1
0.619965	2.22201	2020	Max	Ctrl	MST	V1
1.67839	1.33467	2021	Max	Ctrl	MST	V1
1.27101	0.82543	2021	Max	Ctrl	MST	V1
1.77099	1.53463	2021	Max	Ctrl	MST	V1
1.7403	0.53445	2021	Max	Ctrl	MST	S1
2.11937	1.44086	2021	Max	Ctrl	MST	V1
2.22652	1.21988	2021	Max	Ctrl	MST	V1
1.46775	1.01976	2022	Max	Ctrl	MST	V1
1.6776	0.599793	2022	Max	Ctrl	MST	V1
1.88438	1.3988	2022	Max	Ctrl	MST	V1
1.85419	1.04171	2022	Max	Ctrl	MST	V1
1.90138	0.682325	2022	Max	Ctrl	MST	S1
1.79453	1.59368	2022	Max	Ctrl	MST	V1
1.31038	1.11599	2022	Max	Ctrl	MST	V1
1.2008	0.742601	2022	Max	Ctrl	MST	V1
0.908077	1.17131	2022	Max	Ctrl	MST	V1
1.64918	1.84853	2023	Max	Ctrl	MST	V1
0.530293	2.6509	2023	Max	Ctrl	MST	V1
1.16825	1.91366	2023	Max	Ctrl	MST	V1
0.686564	2.09055	2023	Max	Ctrl	MST	S1
1.65804	2.89523	2023	Max	Ctrl	MST	V1
1.1559	1.96898	2023	Max	Ctrl	MST	V1
1.76888	2.1701	2023	Max	Ctrl	MST	V1
0.850325	2.31137	2023	Max	Ctrl	MST	V1
1.47663	2.0013	2026	Max	Ctrl	MST	S1
0.891003	1.33562	2026	Max	Ctrl	MST	V1
2.18721	2.06194	2026	Max	Ctrl	MST	S1
1.70594	0.51215	2026	Max	Ctrl	MST	V1
0.7981	1.17243	2027	Max	Ctrl	MST	S1
0.443858	1.39401	2027	Max	Ctrl	MST	S1
0.818049	1.37903	2027	Max	Ctrl	MST	V1
1.68026	2.20898	2030	Max	Ctrl	MST	S1
1.15783	2.17486	2030	Max	Ctrl	MST	S1
1.55991	2.70397	2030	Max	Ctrl	MST	S1
1.16952	3.44528	2030	Max	Ctrl	MST	V1
0.268251	2.41314	2030	Max	Ctrl	MST	S1
0.641997	2.17196	2030	Max	Ctrl	MST	V1
1.1116	2.85351	2030	Max	Ctrl	MST	V1
1.4744	2.80825	2030	Max	Ctrl	MST	V1
1.21532	2.25849	2031	Max	Ctrl	MST	S1
1.07055	1.84584	2031	Max	Ctrl	MST	S1
1.57027	2.01014	2031	Max	Ctrl	MST	S1
0.903717	1.46993	2031	Max	Ctrl	MST	V1
1.31845	1.61712	2031	Max	Ctrl	MST	S1
1.07205	2.41812	2031	Max	Ctrl	MST	V1
1.24102	1.16654	2031	Max	Ctrl	MST	V1
0.868291	1.59926	2031	Max	Ctrl	MST	V1
1.28753	-0.437296	2028	Max	Ctrl	UST	S1
1.59018	-0.563501	2028	Max	Ctrl	UST	V1
1.84113	-0.680349	2028	Max	Ctrl	UST	S1
1.48001	-0.491401	2028	Max	Ctrl	UST	V1
1.35257	-0.765224	2028	Max	Ctrl	UST	V1
1.99082	-0.846652	2028	Max	Ctrl	UST	V1
1.66286	-0.538993	2029	Max	Ctrl	UST	S1
2.12827	-0.486627	2029	Max	Ctrl	UST	V1
1.73601	-0.644661	2029	Max	Ctrl	UST	S1
1.91192	-0.698235	2029	Max	Ctrl	UST	V1
1.48946	-0.39747	2029	Max	Ctrl	UST	V1
1.5316	-0.724726	2029	Max	Ctrl	UST	V1
1.77844	-0.747434	2029	Max	Ctrl	UST	V1
1.84299	-0.804447	2029	Max	Ctrl	UST	S1
2.02596	-0.515281	2034	Max	Ctrl	UST	S1
1.57141	-0.42357	2034	Max	Ctrl	UST	V1
1.51849	-0.490136	2034	Max	Ctrl	UST	S1
1.84044	-0.621933	2034	Max	Ctrl	UST	V1
1.76388	-0.41652	2034	Max	Ctrl	UST	S1
1.3585	-0.441523	2034	Max	Ctrl	UST	V1
1.58111	-0.423095	2034	Max	Ctrl	UST	S1
1.44473	-0.468022	2034	Max	Ctrl	UST	V1
1.96447	-0.701914	2034	Max	Ctrl	UST	V1
1.12262	-0.343796	2035	Max	Ctrl	UST	S1
1.48005	-0.456226	2035	Max	Ctrl	UST	V1
0.751672	-0.397986	2035	Max	Ctrl	UST	S1
1.46366	-0.427981	2035	Max	Ctrl	UST	V1
1.1298	-0.496052	2035	Max	Ctrl	UST	S1
0.659072	-0.281912	2035	Max	Ctrl	UST	V1
0.772314	-0.429681	2035	Max	Ctrl	UST	S1
0.04704	-0.382559	2035	Max	Ctrl	UST	V1
0.342204	-0.0243113	2020	Thr	Early	MST	V1
		2020	Thr	Early	MST	V1
0.0512552	1.59165	2020	Thr	Early	MST	S1
0.195019	1.47339	2020	Thr	Early	MST	V1
0.127612	0.580873	2021	Thr	Early	MST	V1
		2021	Thr	Early	MST	V1
		2021	Thr	Early	MST	V1
0.850788	0.347237	2021	Thr	Early	MST	S1
-0.787025	0.318088	2021	Thr	Early	MST	V1
-0.155742	0.636486	2021	Thr	Early	MST	V1
0.840045	-0.0677247	2022	Thr	Early	MST	V1
-0.025312	0.558045	2022	Thr	Early	MST	V1
		2022	Thr	Early	MST	V1
		2022	Thr	Early	MST	V1
-0.42412	0.441992	2022	Thr	Early	MST	S1
0.144099	0.411214	2022	Thr	Early	MST	V1
0.188513	0.814625	2022	Thr	Early	MST	V1
-0.888868	-0.0755591	2022	Thr	Early	MST	V1
		2022	Thr	Early	MST	V1
0.106355	0.896429	2023	Thr	Early	MST	V1
		2023	Thr	Early	MST	V1
		2023	Thr	Early	MST	V1
0.336817	0.82208	2023	Thr	Early	MST	S1
-0.638607	0.433682	2023	Thr	Early	MST	V1
-0.45053	0.439203	2023	Thr	Early	MST	V1
0.064791	1.21892	2023	Thr	Early	MST	V1
0.133845	0.610244	2023	Thr	Early	MST	V1
1.55785	1.1167	2026	Thr	Early	MST	S1
-0.148283	1.18718	2026	Thr	Early	MST	V1
0.44831	1.32401	2026	Thr	Early	MST	S1
-0.183518	0.400432	2026	Thr	Early	MST	V1
0.321213	0.619887	2027	Thr	Early	MST	S1
-0.086974	0.599619	2027	Thr	Early	MST	S1
0.321252	0.696555	2027	Thr	Early	MST	V1
0.363971	1.09168	2030	Thr	Early	MST	S1
0.231256	1.14357	2030	Thr	Early	MST	S1
0.446466	1.42516	2030	Thr	Early	MST	S1
0.317874	1.80466	2030	Thr	Early	MST	V1
0.564238	1.60854	2030	Thr	Early	MST	S1
-0.390764	1.93507	2030	Thr	Early	MST	V1
0.530411	2.09197	2030	Thr	Early	MST	V1
-0.387544	2.30948	2030	Thr	Early	MST	V1
1.03704	1.07295	2031	Thr	Early	MST	S1
0.309068	0.474982	2031	Thr	Early	MST	S1
1.05411	0.55603	2031	Thr	Early	MST	S1
0.161643	0.512017	2031	Thr	Early	MST	V1
0.802398	0.792173	2031	Thr	Early	MST	S1
0.465069	0.162418	2031	Thr	Early	MST	V1
1.16849	0.167688	2031	Thr	Early	MST	V1
		2031	Thr	Early	MST	V1
0.360188	1.73265	2028	Thr	Early	UST	S1
0.20225	1.70748	2028	Thr	Early	UST	V1
-0.157644	1.58553	2028	Thr	Early	UST	S1
-0.258177	1.59181	2028	Thr	Early	UST	V1
-0.480763	1.32672	2028	Thr	Early	UST	V1
0.46702	1.39873	2028	Thr	Early	UST	V1
0.727314	1.88781	2029	Thr	Early	UST	S1
-0.231482	1.65318	2029	Thr	Early	UST	V1
0.655954	1.52571	2029	Thr	Early	UST	S1
0.647464	1.52614	2029	Thr	Early	UST	V1
-0.0141031	1.64951	2029	Thr	Early	UST	V1
0.506487	1.53313	2029	Thr	Early	UST	V1
0.329106	1.58478	2029	Thr	Early	UST	V1
0.532979	1.48762	2029	Thr	Early	UST	S1
1.19949	1.76165	2034	Thr	Early	UST	S1
-0.181895	1.86987	2034	Thr	Early	UST	V1
0.275119	1.88408	2034	Thr	Early	UST	S1
-0.045672	1.71791	2034	Thr	Early	UST	V1
0.716154	1.76186	2034	Thr	Early	UST	S1
0.001877	1.72216	2034	Thr	Early	UST	V1
0.530926	1.73107	2034	Thr	Early	UST	S1
0.33223	1.74078	2034	Thr	Early	UST	V1
0.713938	1.67298	2034	Thr	Early	UST	V1
0.844319	1.70492	2035	Thr	Early	UST	S1
0.448785	1.7751	2035	Thr	Early	UST	V1
0.0142944	1.85533	2035	Thr	Early	UST	S1
-0.684995	1.39405	2035	Thr	Early	UST	V1
0.595087	1.50334	2035	Thr	Early	UST	S1
0.0445697	1.56326	2035	Thr	Early	UST	V1
-0.262464	1.70061	2035	Thr	Early	UST	S1
-0.217559	1.68524	2035	Thr	Early	UST	V1
-0.0867824	1.11596	2020	Max	Early	MST	V1
		2020	Max	Early	MST	V1
0.593247	2.0537	2020	Max	Early	MST	S1
-0.0122755	2.42733	2020	Max	Early	MST	V1
0.219999	0.838278	2021	Max	Early	MST	V1
		2021	Max	Early	MST	V1
		2021	Max	Early	MST	V1
2.18729	1.23568	2021	Max	Early	MST	S1
0.0169301	1.38373	2021	Max	Early	MST	V1
-1.15174	1.23026	2021	Max	Early	MST	V1
2.44877	-0.32598	2022	Max	Early	MST	V1
0.462472	0.576637	2022	Max	Early	MST	V1
		2022	Max	Early	MST	V1
		2022	Max	Early	MST	V1
0.234877	0.759755	2022	Max	Early	MST	S1
1.18941	0.41145	2022	Max	Early	MST	V1
-0.254423	0.769565	2022	Max	Early	MST	V1
0.911201	0.254288	2022	Max	Early	MST	V1
		2022	Max	Early	MST	V1
0.0952857	3.08642	2023	Max	Early	MST	V1
		2023	Max	Early	MST	V1
		2023	Max	Early	MST	V1
0.203111	2.3276	2023	Max	Early	MST	S1
-0.172546	3.02291	2023	Max	Early	MST	V1
0.290692	2.10505	2023	Max	Early	MST	V1
0.484669	2.08108	2023	Max	Early	MST	V1
0.465989	2.10374	2023	Max	Early	MST	V1
1.33442	2.29379	2026	Max	Early	MST	S1
0.425849	1.16494	2026	Max	Early	MST	V1
1.04534	1.63996	2026	Max	Early	MST	S1
		2026	Max	Early	MST	V1
1.00906	0.915861	2027	Max	Early	MST	S1
0.423035	2.51782	2027	Max	Early	MST	S1
-0.064123	1.89263	2027	Max	Early	MST	V1
0.838008	2.5365	2030	Max	Early	MST	S1
1.57686	2.25106	2030	Max	Early	MST	S1
0.40222	1.835	2030	Max	Early	MST	S1
1.29797	2.79629	2030	Max	Early	MST	V1
0.675867	1.96978	2030	Max	Early	MST	S1
0.849679	2.55809	2030	Max	Early	MST	V1
0.963098	3.37962	2030	Max	Early	MST	V1
-0.0758309	3.11389	2030	Max	Early	MST	V1
1.24264	2.56546	2031	Max	Early	MST	S1
1.34292	2.14618	2031	Max	Early	MST	S1
1.17897	1.73044	2031	Max	Early	MST	S1
0.5814	2.11356	2031	Max	Early	MST	V1
1.67375	1.15246	2031	Max	Early	MST	S1
1.08119	1.80698	2031	Max	Early	MST	V1
0.912997	1.94248	2031	Max	Early	MST	V1
		2031	Max	Early	MST	V1
1.86369	1.56575	2028	Max	Early	UST	S1
0.485922	1.63752	2028	Max	Early	UST	V1
1.45527	1.29674	2028	Max	Early	UST	S1
0.89662	1.41715	2028	Max	Early	UST	V1
0.702219	1.18319	2028	Max	Early	UST	V1
1.15989	1.34345	2028	Max	Early	UST	V1
1.65917	1.7712	2029	Max	Early	UST	S1
0.462569	1.58792	2029	Max	Early	UST	V1
1.94389	1.27069	2029	Max	Early	UST	S1
1.98926	1.21254	2029	Max	Early	UST	V1
0.505232	1.52042	2029	Max	Early	UST	V1
1.20177	1.45304	2029	Max	Early	UST	V1
0.846242	1.4607	2029	Max	Early	UST	V1
1.71033	1.35833	2029	Max	Early	UST	S1
1.96046	1.68986	2034	Max	Early	UST	S1
1.25676	1.7311	2034	Max	Early	UST	V1
1.66347	1.77828	2034	Max	Early	UST	S1
0.748769	1.62662	2034	Max	Early	UST	V1
1.98292	1.58021	2034	Max	Early	UST	S1
1.24943	1.57062	2034	Max	Early	UST	V1
1.95022	1.45788	2034	Max	Early	UST	S1
1.20887	1.61974	2034	Max	Early	UST	V1
1.6619	1.58273	2034	Max	Early	UST	V1
0.965726	1.73318	2035	Max	Early	UST	S1
1.15526	1.71454	2035	Max	Early	UST	V1
0.987296	1.72054	2035	Max	Early	UST	S1
1.15812	1.31901	2035	Max	Early	UST	V1
1.87157	1.24842	2035	Max	Early	UST	S1
0.393392	1.47733	2035	Max	Early	UST	V1
0.385134	1.59855	2035	Max	Early	UST	S1
0.177828	1.63531	2035	Max	Early	UST	V1
		2020	Thr	Late	MST	V1
0.173273	0.495836	2020	Thr	Late	MST	V1
0.290536	1.03782	2020	Thr	Late	MST	S1
0.54765	1.33005	2020	Thr	Late	MST	V1
		2021	Thr	Late	MST	V1
1.24033	0.0583995	2021	Thr	Late	MST	V1
0.580406	1.19799	2021	Thr	Late	MST	V1
1.42567	-0.0118008	2021	Thr	Late	MST	S1
1.06126	0.874461	2021	Thr	Late	MST	V1
0.373443	0.408956	2021	Thr	Late	MST	V1
		2022	Thr	Late	MST	V1
		2022	Thr	Late	MST	V1
0.607005	1.04956	2022	Thr	Late	MST	V1
0.8925	0.589336	2022	Thr	Late	MST	V1
0.437926	0.648767	2022	Thr	Late	MST	S1
0.590594	0.190125	2022	Thr	Late	MST	V1
0.350137	0.712463	2022	Thr	Late	MST	V1
-0.0787384	-0.093561	2022	Thr	Late	MST	V1
-0.159055	0.280752	2022	Thr	Late	MST	V1
		2023	Thr	Late	MST	V1
0.256281	0.848538	2023	Thr	Late	MST	V1
-0.0621437	0.828738	2023	Thr	Late	MST	V1
0.51411	1.18176	2023	Thr	Late	MST	S1
0.0678013	1.46001	2023	Thr	Late	MST	V1
-0.285005	1.10343	2023	Thr	Late	MST	V1
-0.0994101	0.194127	2023	Thr	Late	MST	V1
		2023	Thr	Late	MST	V1
1.13595	1.14666	2026	Thr	Late	MST	S1
0.467899	1.41824	2026	Thr	Late	MST	V1
1.20742	1.01339	2026	Thr	Late	MST	S1
		2026	Thr	Late	MST	V1
0.0561741	0.915725	2027	Thr	Late	MST	S1
0.380778	1.05223	2027	Thr	Late	MST	S1
0.916582	0.833392	2027	Thr	Late	MST	V1
0.982456	0.854138	2030	Thr	Late	MST	S1
1.02781	1.0533	2030	Thr	Late	MST	S1
1.44023	1.17092	2030	Thr	Late	MST	S1
0.494414	1.55234	2030	Thr	Late	MST	V1
0.710214	1.50197	2030	Thr	Late	MST	S1
-0.357767	1.49576	2030	Thr	Late	MST	V1
0.307893	1.8582	2030	Thr	Late	MST	V1
1.06019	1.77453	2030	Thr	Late	MST	V1
0.852315	0.591575	2031	Thr	Late	MST	S1
0.714141	0.971952	2031	Thr	Late	MST	S1
1.72691	0.556131	2031	Thr	Late	MST	S1
0.0855262	0.684254	2031	Thr	Late	MST	V1
0.768451	0.975088	2031	Thr	Late	MST	S1
0.482296	1.24768	2031	Thr	Late	MST	V1
0.608534	-0.321405	2031	Thr	Late	MST	V1
0.455392	1.17252	2031	Thr	Late	MST	V1
0.42414	1.78051	2028	Thr	Late	UST	S1
0.748158	1.6096	2028	Thr	Late	UST	V1
0.747881	1.60076	2028	Thr	Late	UST	S1
1.32507	1.41482	2028	Thr	Late	UST	V1
0.376643	1.18333	2028	Thr	Late	UST	V1
0.121019	1.3598	2028	Thr	Late	UST	V1
1.02113	1.81028	2029	Thr	Late	UST	S1
0.346279	1.59182	2029	Thr	Late	UST	V1
0.56151	1.38839	2029	Thr	Late	UST	S1
0.428378	1.54342	2029	Thr	Late	UST	V1
0.972941	1.54683	2029	Thr	Late	UST	V1
0.945028	1.35171	2029	Thr	Late	UST	V1
0.885094	1.48792	2029	Thr	Late	UST	V1
1.2665	1.46771	2029	Thr	Late	UST	S1
1.16937	1.69241	2034	Thr	Late	UST	S1
0.721733	1.79774	2034	Thr	Late	UST	V1
0.206293	1.87541	2034	Thr	Late	UST	S1
0.347797	1.62137	2034	Thr	Late	UST	V1
0.641339	1.66664	2034	Thr	Late	UST	S1
0.702238	1.683	2034	Thr	Late	UST	V1
1.27994	1.65796	2034	Thr	Late	UST	S1
0.991056	1.57816	2034	Thr	Late	UST	V1
0.769162	1.66758	2034	Thr	Late	UST	V1
1.04839	1.78417	2035	Thr	Late	UST	S1
0.04531	1.72966	2035	Thr	Late	UST	V1
0.584095	1.85263	2035	Thr	Late	UST	S1
0.771817	1.38306	2035	Thr	Late	UST	V1
0.213547	1.52795	2035	Thr	Late	UST	S1
0.253891	1.52823	2035	Thr	Late	UST	V1
0.274899	1.76696	2035	Thr	Late	UST	S1
0.0915723	1.74885	2035	Thr	Late	UST	V1
		2020	Max	Late	MST	V1
0.533642	1.19768	2020	Max	Late	MST	V1
0.603847	1.31524	2020	Max	Late	MST	S1
0.760056	2.27807	2020	Max	Late	MST	V1
		2021	Max	Late	MST	V1
0.991776	1.10854	2021	Max	Late	MST	V1
1.71185	1.71514	2021	Max	Late	MST	V1
1.89326	0.293543	2021	Max	Late	MST	S1
1.50926	1.0523	2021	Max	Late	MST	V1
1.07506	1.42516	2021	Max	Late	MST	V1
		2022	Max	Late	MST	V1
		2022	Max	Late	MST	V1
1.26084	1.48255	2022	Max	Late	MST	V1
1.31814	1.30084	2022	Max	Late	MST	V1
1.64385	1.07934	2022	Max	Late	MST	S1
1.32105	1.5878	2022	Max	Late	MST	V1
0.968131	1.67077	2022	Max	Late	MST	V1
0.904953	0.814414	2022	Max	Late	MST	V1
		2022	Max	Late	MST	V1
		2023	Max	Late	MST	V1
-0.14779	2.39837	2023	Max	Late	MST	V1
-0.129764	1.68175	2023	Max	Late	MST	V1
0.775487	2.41482	2023	Max	Late	MST	S1
0.470285	3.20283	2023	Max	Late	MST	V1
0.878702	2.29565	2023	Max	Late	MST	V1
1.10979	2.20369	2023	Max	Late	MST	V1
		2023	Max	Late	MST	V1
1.36936	1.20497	2026	Max	Late	MST	S1
1.24562	1.49944	2026	Max	Late	MST	V1
1.67463	1.42338	2026	Max	Late	MST	S1
1.31457	0.625885	2026	Max	Late	MST	V1
0.464446	1.74164	2027	Max	Late	MST	S1
0.821048	1.84437	2027	Max	Late	MST	S1
1.52657	2.05224	2027	Max	Late	MST	V1
1.11034	2.54695	2030	Max	Late	MST	S1
1.74428	2.00925	2030	Max	Late	MST	S1
1.61348	2.52965	2030	Max	Late	MST	S1
1.05821	2.81815	2030	Max	Late	MST	V1
0.589884	2.87133	2030	Max	Late	MST	S1
1.19577	2.22818	2030	Max	Late	MST	V1
0.676256	2.70969	2030	Max	Late	MST	V1
0.199167	2.84191	2030	Max	Late	MST	V1
1.24083	2.54219	2031	Max	Late	MST	S1
1.31523	1.98413	2031	Max	Late	MST	S1
1.03704	1.82913	2031	Max	Late	MST	S1
0.603833	1.36198	2031	Max	Late	MST	V1
0.661738	1.44692	2031	Max	Late	MST	S1
1.12462	2.93462	2031	Max	Late	MST	V1
0.833373	1.82388	2031	Max	Late	MST	V1
		2031	Max	Late	MST	V1
1.50613	1.6645	2028	Max	Late	UST	S1
1.44628	1.49646	2028	Max	Late	UST	V1
1.79983	1.42746	2028	Max	Late	UST	S1
2.15053	1.2029	2028	Max	Late	UST	V1
		2028	Max	Late	UST	V1
1.10209	1.24965	2028	Max	Late	UST	V1
2.13976	1.6683	2029	Max	Late	UST	S1
1.7346	1.32948	2029	Max	Late	UST	V1
1.42696	1.25748	2029	Max	Late	UST	S1
1.6075	1.23964	2029	Max	Late	UST	V1
2.01135	1.34149	2029	Max	Late	UST	V1
1.87767	1.14712	2029	Max	Late	UST	V1
1.60822	1.39451	2029	Max	Late	UST	V1
2.63928	1.2114	2029	Max	Late	UST	S1
1.85331	1.60804	2034	Max	Late	UST	S1
1.94019	1.59463	2034	Max	Late	UST	V1
1.67491	1.6792	2034	Max	Late	UST	S1
1.49191	1.45829	2034	Max	Late	UST	V1
2.28772	1.3213	2034	Max	Late	UST	S1
1.83112	1.45258	2034	Max	Late	UST	V1
2.78695	1.44849	2034	Max	Late	UST	S1
2.0751	1.57316	2034	Max	Late	UST	V1
2.03117	1.41189	2034	Max	Late	UST	V1
1.45384	1.71129	2035	Max	Late	UST	S1
1.68167	1.67222	2035	Max	Late	UST	V1
1.17849	1.78084	2035	Max	Late	UST	S1
		2035	Max	Late	UST	V1
1.2993	1.38343	2035	Max	Late	UST	S1
1.13239	1.44296	2035	Max	Late	UST	V1
1.01317	1.61243	2035	Max	Late	UST	S1
0.846691	1.63938	2035	Max	Late	UST	V1

## Sheet: Fig5i
Dprimereduc	RT	Mouse
61.2017	312	2020
199.721	387.455	2020
89.4017	356.766	2021
180.793	403.788	2021
108.948	427.994	2021
102.847	437.241	2022
50.2284	419.477	2022
46.4098	352.156	2023
145.75	436.914	2023
152.946	497.968	2023
124.023	388.032	2026
114.994	343.562	2026
22.9597	408.5	2027
133.693	415.156	2030
66.2569	443.083	2028
125.458	372.641	2029
102.15	401.294	2029
56.3857	364.594	2029
108.216	384.571	2034
39.5041	477.812	2035
109.501	307.719	2020
101.98	353.778	2020
86.8923	363.031	2021
99.2012	359.591	2021
151.728	354.305	2021
72.4325	370.344	2022
119.416	382.315	2022
94.2222	398.875	2023
110.407	454.121	2023
74.8515	429.108	2023
72.6003	396.906	2023
52.2057	335.078	2026
107.839	345.719	2027
105.143	338.281	2030
69.4423	334.804	2028
78.2654	336.969	2029
66.0795	376.004	2029
52.4165	338.562	2029
59.3158	284.428	2034

[truncated: 27 more sheets: Fig5j, Fig6c, Fig6d,S8c,d, Fig6e, Fig7b, Fig7c, Fig7d, Fig7f, Fig7g,h, Fig7i, FigS2f, FigS2g, FigS3b, FigS3i, FigS3j, FigS4a, FigS4b, FigS4c, FigS4d, FigS4e …]
